# Supplementary material for: Full-genome sequencing of dozens of new DNA viruses found in Spanish bat feces
Source: Microbiol Spectr. 2024 Jul 11;12(8):e00675-24. doi: 10.1128/spectrum.00675-24 (PMC11323972; doi:10.1128/spectrum.00675-24)
Supplement: Table S4 — List of viral contigs classified by CheckV as high quality or complete genome. [file spectrum.00675-24-s0004.xlsx]

## Sheet: Hoja1
Supplementary Table S4. List of viral contigs classified by CheckV as high quality or complete genome. The inference method used by CheckV to estimate completeness is shown.
Contig name	Contig length	CheckV quality	Completeness method*	Taxonomy assigned by Kaiju**	Pool
NODE_6_length_4471_cov_97.312726	4471	Complete	DTR (high-confidence)	cellular organisms; Bacteria; Terrabacteria group; Mycoplasmatota; Mollicutes; Entomoplasmatales; Spiroplasmataceae; Spiroplasma; Spiroplasma phoeniceum;	P7
NODE_7_length_4358_cov_38.655822	4358	Complete	DTR (high-confidence)	Viruses; Monodnaviria; Sangervirae; Phixviricota; Malgrandaviricetes; Petitvirales; Microviridae; unclassified Microviridae; Microviridae sp.;	P7
NODE_17_length_2883_cov_304.706153	2883	Complete	DTR (high-confidence)		P7
NODE_32_length_2401_cov_7.016624	2401	High-quality	AAI-based (high-confidence)	Viruses; Monodnaviria; Shotokuvirae; Cressdnaviricota; Repensiviricetes; Geplafuvirales; Genomoviridae; unclassified Genomoviridae; Phylloscopus inornatus Genomoviridae sp.;	P7
NODE_38_length_2258_cov_13.964594	2258	Complete	DTR (high-confidence)	Viruses; Monodnaviria; Shotokuvirae; Cressdnaviricota; Repensiviricetes; Geplafuvirales; Genomoviridae; unclassified Genomoviridae; finch CRESS-DNA virus;	P7
NODE_39_length_2253_cov_58.374886	2253	Complete	DTR (high-confidence)	Viruses; Monodnaviria; Shotokuvirae; Cressdnaviricota; Repensiviricetes; Geplafuvirales; Genomoviridae; Gemykolovirus; Gemykolovirus poaspe1; Plant associated genomovirus 9;	P7
NODE_46_length_2185_cov_15.224413	2185	Complete	DTR (high-confidence)	Viruses; Monodnaviria; Shotokuvirae; Cressdnaviricota; Repensiviricetes; Geplafuvirales; Genomoviridae; unclassified Genomoviridae; Chifec genomovirus UA13_112;	P7
NODE_72_length_1813_cov_36.067122	1813	Complete	DTR (high-confidence)	cellular organisms; Bacteria; Pseudomonadota; Gammaproteobacteria; Pseudomonadales; Pseudomonadaceae; Pseudomonas; unclassified Pseudomonas; Pseudomonas sp. Ag1;	P7
k141_2282	2969	Complete	DTR (high-confidence)		P7
k141_2211	4444	Complete	DTR (high-confidence)	Viruses; Monodnaviria; Sangervirae; Phixviricota; Malgrandaviricetes; Petitvirales; Microviridae; unclassified Microviridae; Microviridae sp.;	P7
k141_2178	2344	Complete	DTR (high-confidence)	Viruses; Monodnaviria; Shotokuvirae; Cressdnaviricota; Repensiviricetes; Geplafuvirales; Genomoviridae; unclassified Genomoviridae; finch CRESS-DNA virus;	P7
k141_295	2345	High-quality	AAI-based (high-confidence)	Viruses; Monodnaviria; Shotokuvirae; Cressdnaviricota; Repensiviricetes; Geplafuvirales; Genomoviridae; Gemykolovirus; Gemykolovirus poaspe1; Plant associated genomovirus 9;	P7
k141_1552	2258	Complete	DTR (high-confidence)	Viruses; Monodnaviria; Shotokuvirae; Cressdnaviricota; Repensiviricetes; Geplafuvirales; Genomoviridae; unclassified Genomoviridae; Chifec genomovirus UA13_112;	P7
k141_2378	1899	Complete	DTR (high-confidence)	cellular organisms; Bacteria; Pseudomonadota; Gammaproteobacteria; Pseudomonadales; Pseudomonadaceae; Pseudomonas; unclassified Pseudomonas; Pseudomonas sp. Ag1;	P7
k141_961	2294	Complete	DTR (high-confidence)	Viruses; Monodnaviria; Shotokuvirae; Cressdnaviricota; Repensiviricetes; Geplafuvirales; Genomoviridae; unclassified Genomoviridae; Phylloscopus inornatus Genomoviridae sp.;	P7
k141_2190	4557	Complete	DTR (high-confidence)	cellular organisms; Bacteria; Terrabacteria group; Mycoplasmatota; Mollicutes; Entomoplasmatales; Spiroplasmataceae; Spiroplasma; Spiroplasma phoeniceum;	P7
NODE_32_length_7729_cov_14.675007	7729	Complete	DTR (high-confidence)	Viruses; Monodnaviria; Shotokuvirae; Cossaviricota; Papovaviricetes; Zurhausenvirales; Papillomaviridae; Firstpapillomavirinae; Dyothetapapillomavirus; Dyothetapapillomavirus 1; Felis domesticus papillomavirus 2;	P8
NODE_64_length_5405_cov_13.850467	5405	High-quality	AAI-based (medium-confidence)	Viruses; Monodnaviria; Sangervirae; Phixviricota; Malgrandaviricetes; Petitvirales; Microviridae; unclassified Microviridae; Microviridae sp.;	P8
NODE_92_length_4563_cov_9.682343	4563	High-quality	AAI-based (medium-confidence)	Viruses; Monodnaviria; Sangervirae; Phixviricota; Malgrandaviricetes; Petitvirales; Microviridae; unclassified Microviridae; Microvirus mar13;	P8
NODE_93_length_4531_cov_11.352100	4531	Complete	DTR (high-confidence)	Viruses; Monodnaviria; Sangervirae; Phixviricota; Malgrandaviricetes; Petitvirales; Microviridae; unclassified Microviridae; Microviridae sp.;	P8
NODE_96_length_4490_cov_9.901917	4490	High-quality	AAI-based (medium-confidence)	Viruses; Monodnaviria; Sangervirae; Phixviricota; Malgrandaviricetes; Petitvirales; Microviridae; unclassified Microviridae;	P8
NODE_97_length_4483_cov_10.582204	4483	High-quality	AAI-based (high-confidence)	Viruses; Monodnaviria; Sangervirae; Phixviricota; Malgrandaviricetes; Petitvirales; Microviridae; unclassified Microviridae; Microvirus; unclassified Microvirus; Army ant associated microvirus 2;	P8
NODE_108_length_4183_cov_21.039486	4183	Complete	DTR (medium-confidence)		P8
NODE_265_length_2562_cov_16.814120	2562	High-quality	AAI-based (medium-confidence)	Viruses; Monodnaviria; Shotokuvirae; Cressdnaviricota; Repensiviricetes; Geplafuvirales; Genomoviridae; unclassified Genomoviridae; Turdus hortulorum Genomoviridae sp.;	P8
NODE_316_length_2281_cov_9.456424	2281	Complete	DTR (high-confidence)	Viruses; Monodnaviria; Shotokuvirae; Cressdnaviricota; Repensiviricetes; Geplafuvirales; Genomoviridae;	P8
NODE_323_length_2258_cov_108.861552	2258	Complete	DTR (high-confidence)	Viruses; Monodnaviria; Shotokuvirae; Cressdnaviricota; Repensiviricetes; Geplafuvirales; Genomoviridae; unclassified Genomoviridae; finch CRESS-DNA virus;	P8
NODE_325_length_2257_cov_8.310627	2257	Complete	DTR (high-confidence)	Viruses; Monodnaviria; Shotokuvirae; Cressdnaviricota; Repensiviricetes; Geplafuvirales; Genomoviridae; Gemykolovirus; Gemykolovirus segpa1; Tubeweb spider associated circular virus 1;	P8
NODE_338_length_2186_cov_391.929141	2186	Complete	DTR (high-confidence)	Viruses; Monodnaviria; Shotokuvirae; Cressdnaviricota; Repensiviricetes; Geplafuvirales; Genomoviridae; unclassified Genomoviridae; Chifec genomovirus UA13_112;	P8
NODE_347_length_2162_cov_215.714760	2162	High-quality	AAI-based (high-confidence)	Viruses; Monodnaviria; Shotokuvirae; Cressdnaviricota; Arfiviricetes; Cirlivirales; Circoviridae; Circovirus; unclassified Circovirus; Sonfela circovirus 1;	P8
NODE_399_length_2037_cov_4.555499	2037	High-quality	AAI-based (medium-confidence)		P8
k141_4400	2172	Complete	DTR (high-confidence)	Viruses; Monodnaviria; Shotokuvirae; Cressdnaviricota; Arfiviricetes; Cirlivirales; Circoviridae; Circovirus; unclassified Circovirus; Molossus molossus associated circovirus 3;	P8
k141_4482	2343	Complete	DTR (high-confidence)	Viruses; Monodnaviria; Shotokuvirae; Cressdnaviricota; Repensiviricetes; Geplafuvirales; Genomoviridae; Gemykolovirus; Gemykolovirus segpa1; Tubeweb spider associated circular virus 1;	P8
k141_93	2272	Complete	DTR (high-confidence)	Viruses; Monodnaviria; Shotokuvirae; Cressdnaviricota; Repensiviricetes; Geplafuvirales; Genomoviridae; unclassified Genomoviridae; Chifec genomovirus UA13_112;	P8
k141_1660	2599	High-quality	AAI-based (high-confidence)	Viruses; Monodnaviria; Shotokuvirae; Cressdnaviricota; Repensiviricetes; Geplafuvirales; Genomoviridae; Gemykolovirus; Gemykolovirus poaspe1; Plant associated genomovirus 9;	P8
k141_4251	4617	Complete	DTR (high-confidence)	Viruses; Monodnaviria; Sangervirae; Phixviricota; Malgrandaviricetes; Petitvirales; Microviridae; unclassified Microviridae; Microviridae sp.;	P8
k141_3707	4567	Complete	DTR (high-confidence)		P8
k141_4505	2367	Complete	DTR (high-confidence)	Viruses; Monodnaviria; Shotokuvirae; Cressdnaviricota; Repensiviricetes; Geplafuvirales; Genomoviridae;	P8
k141_4410	2344	Complete	DTR (high-confidence)	Viruses; Monodnaviria; Shotokuvirae; Cressdnaviricota; Repensiviricetes; Geplafuvirales; Genomoviridae; unclassified Genomoviridae; finch CRESS-DNA virus;	P8
k141_1991	4744	High-quality	AAI-based (medium-confidence)	Viruses; Monodnaviria; Sangervirae; Phixviricota; Malgrandaviricetes; Petitvirales; Microviridae; unclassified Microviridae; Microvirus mar13;	P8
k141_3739	40034	Complete	DTR (high-confidence)	cellular organisms; Bacteria; Terrabacteria group; Bacillota; Bacilli; Lactobacillales; Streptococcaceae; Lactococcus; Lactococcus lactis;	P8
k141_2761	2196	High-quality	AAI-based (high-confidence)	Viruses; Monodnaviria; Shotokuvirae; Cressdnaviricota; Arfiviricetes; Cirlivirales; Circoviridae; Circovirus; unclassified Circovirus; Sonfela circovirus 1;	P8
k141_1360	4481	High-quality	AAI-based (high-confidence)	Viruses; Monodnaviria; Sangervirae; Phixviricota; Malgrandaviricetes; Petitvirales; Microviridae; unclassified Microviridae; Microvirus; unclassified Microvirus; Army ant associated microvirus 2;	P8
k141_4168	7815	Complete	DTR (high-confidence)	Viruses; Monodnaviria; Shotokuvirae; Cossaviricota; Papovaviricetes; Zurhausenvirales; Papillomaviridae; Firstpapillomavirinae; Dyothetapapillomavirus; Dyothetapapillomavirus 1; Felis domesticus papillomavirus 2;	P8
k141_4180	4269	Complete	DTR (medium-confidence)		P8
k141_4189	2395	Complete	DTR (high-confidence)	Viruses; Monodnaviria; Shotokuvirae; Cressdnaviricota; Repensiviricetes; Geplafuvirales; Genomoviridae; unclassified Genomoviridae; Turdus hortulorum Genomoviridae sp.;	P8
NODE_5_length_15614_cov_9.891060	15614	High-quality	AAI-based (high-confidence)	Viruses; Monodnaviria; Sangervirae; Phixviricota; Malgrandaviricetes; Petitvirales; Microviridae; unclassified Microviridae; Microviridae sp.;	P9
NODE_13_length_9944_cov_102.408332	9944	High-quality	AAI-based (medium-confidence)		P9
NODE_19_length_9591_cov_8.402055	9591	High-quality	AAI-based (high-confidence)	Viruses; Monodnaviria; Sangervirae; Phixviricota; Malgrandaviricetes; Petitvirales; Microviridae; unclassified Microviridae; Peromfec virus RodF8_30;	P9
NODE_25_length_8377_cov_19.068493	8377	High-quality	AAI-based (medium-confidence)		P9
NODE_33_length_7027_cov_13.897303	7027	Complete	DTR (high-confidence)	Viruses; Monodnaviria; Sangervirae; Phixviricota; Malgrandaviricetes; Petitvirales; Microviridae; unclassified Microviridae; Microviridae sp.;	P9
NODE_34_length_6916_cov_39.421367	6916	High-quality	AAI-based (high-confidence)	Viruses; Monodnaviria; Sangervirae; Phixviricota; Malgrandaviricetes; Petitvirales; Microviridae; unclassified Microviridae; Microviridae sp.;	P9
NODE_39_length_6637_cov_11.297326	6637	High-quality	HMM-based (lower-bound)		P9
NODE_45_length_6554_cov_8.017080	6554	High-quality	AAI-based (medium-confidence)		P9
NODE_49_length_6502_cov_13.022336	6502	Complete	DTR (high-confidence)		P9
NODE_50_length_6482_cov_18.915979	6482	High-quality	AAI-based (medium-confidence)	Viruses; Monodnaviria; Sangervirae; Phixviricota; Malgrandaviricetes; Petitvirales; Microviridae; unclassified Microviridae; Microviridae sp.;	P9
NODE_51_length_6481_cov_19.347339	6481	High-quality	AAI-based (medium-confidence)	Viruses; Monodnaviria; Sangervirae; Phixviricota; Malgrandaviricetes; Petitvirales; Microviridae; unclassified Microviridae; Microvirus sp.;	P9
NODE_52_length_6416_cov_20.268354	6416	Complete	DTR (high-confidence)	cellular organisms; Bacteria; FCB group; Bacteroidota/Chlorobiota group; Bacteroidota; Bacteroidia; Bacteroidales; Bacteroidaceae; Bacteroides;	P9
NODE_55_length_6365_cov_22.332964	6365	Complete	DTR (high-confidence)		P9
NODE_57_length_6349_cov_75.691770	6349	Complete	DTR (high-confidence)	Viruses; Monodnaviria; Sangervirae; Phixviricota; Malgrandaviricetes; Petitvirales; Microviridae; unclassified Microviridae; Microviridae sp.;	P9
NODE_59_length_6337_cov_92.242598	6337	Complete	DTR (high-confidence)	Viruses; Monodnaviria; Sangervirae; Phixviricota; Malgrandaviricetes; Petitvirales; Microviridae; unclassified Microviridae; Microviridae sp.;	P9
NODE_63_length_6294_cov_13.476358	6294	Complete	DTR (high-confidence)	Viruses; Monodnaviria; Sangervirae; Phixviricota; Malgrandaviricetes; Petitvirales; Microviridae; unclassified Microviridae; Microviridae sp.;	P9
NODE_65_length_6278_cov_19.246505	6278	Complete	DTR (high-confidence)	Viruses; Monodnaviria; Sangervirae; Phixviricota; Malgrandaviricetes; Petitvirales; Microviridae; unclassified Microviridae; Microviridae sp.;	P9
NODE_66_length_6250_cov_20.074253	6250	High-quality	AAI-based (medium-confidence)		P9
NODE_69_length_6205_cov_740.022439	6205	Complete	DTR (high-confidence)	Viruses; Monodnaviria; Sangervirae; Phixviricota; Malgrandaviricetes; Petitvirales; Microviridae; unclassified Microviridae; Microviridae sp.;	P9
NODE_74_length_6167_cov_10.090969	6167	High-quality	HMM-based (lower-bound)		P9
NODE_77_length_6135_cov_20.938322	6135	Complete	DTR (high-confidence)		P9
NODE_78_length_6122_cov_40.116367	6122	Complete	DTR (high-confidence)	Viruses; Monodnaviria; Sangervirae; Phixviricota; Malgrandaviricetes; Petitvirales; Microviridae; unclassified Microviridae; Microviridae sp.;	P9
NODE_80_length_6109_cov_32.014536	6109	Complete	DTR (high-confidence)	Viruses; Monodnaviria; Sangervirae; Phixviricota; Malgrandaviricetes; Petitvirales; Microviridae; unclassified Microviridae; Microvirus sp.;	P9
NODE_83_length_6074_cov_208.719222	6074	Complete	DTR (high-confidence)	Viruses; Monodnaviria; Sangervirae; Phixviricota; Malgrandaviricetes; Petitvirales; Microviridae; unclassified Microviridae; Microvirus sp.;	P9
NODE_88_length_5999_cov_63.000168	5999	Complete	DTR (high-confidence)		P9
NODE_89_length_5987_cov_20.494943	5987	Complete	DTR (high-confidence)	Viruses; Monodnaviria; Sangervirae; Phixviricota; Malgrandaviricetes; Petitvirales; Microviridae; unclassified Microviridae; Microviridae sp.;	P9
NODE_90_length_5970_cov_180.034658	5970	Complete	DTR (high-confidence)	Viruses; Monodnaviria; Sangervirae; Phixviricota; Malgrandaviricetes; Petitvirales; Microviridae; unclassified Microviridae; Microviridae sp.;	P9
NODE_93_length_5936_cov_25.080258	5936	Complete	DTR (high-confidence)	Viruses; Monodnaviria; Sangervirae; Phixviricota; Malgrandaviricetes; Petitvirales; Microviridae; unclassified Microviridae; Microviridae sp.;	P9
NODE_94_length_5919_cov_40.090894	5919	Complete	DTR (medium-confidence)		P9
NODE_96_length_5898_cov_7.581722	5898	High-quality	AAI-based (high-confidence)	Viruses; Monodnaviria; Sangervirae; Phixviricota; Malgrandaviricetes; Petitvirales; Microviridae; unclassified Microviridae; Microviridae sp.;	P9
NODE_97_length_5897_cov_22.469531	5897	Complete	DTR (high-confidence)	Viruses; Monodnaviria; Sangervirae; Phixviricota; Malgrandaviricetes; Petitvirales; Microviridae; unclassified Microviridae; Microviridae sp.;	P9
NODE_98_length_5874_cov_7.157759	5874	High-quality	AAI-based (medium-confidence)	Viruses; Monodnaviria; Sangervirae; Phixviricota; Malgrandaviricetes; Petitvirales; Microviridae;	P9
NODE_100_length_5856_cov_23.691605	5856	Complete	DTR (high-confidence)	Viruses; Monodnaviria; Sangervirae; Phixviricota; Malgrandaviricetes; Petitvirales; Microviridae; unclassified Microviridae; Microviridae sp.;	P9
NODE_102_length_5833_cov_9.798892	5833	High-quality	AAI-based (high-confidence)	Viruses; Monodnaviria; Sangervirae; Phixviricota; Malgrandaviricetes; Petitvirales; Microviridae; unclassified Microviridae; Microviridae sp.;	P9
NODE_105_length_5795_cov_22.762544	5795	Complete	DTR (high-confidence)	Viruses; Monodnaviria; Sangervirae; Phixviricota; Malgrandaviricetes; Petitvirales; Microviridae; unclassified Microviridae; Microviridae sp.;	P9
NODE_107_length_5761_cov_30.076761	5761	High-quality	AAI-based (high-confidence)	Viruses; Monodnaviria; Sangervirae; Phixviricota; Malgrandaviricetes; Petitvirales; Microviridae; unclassified Microviridae; Microviridae sp.;	P9
NODE_108_length_5751_cov_27.489993	5751	Complete	DTR (medium-confidence)		P9
NODE_109_length_5747_cov_30.995959	5747	Complete	DTR (high-confidence)	Viruses; Monodnaviria; Sangervirae; Phixviricota; Malgrandaviricetes; Petitvirales; Microviridae; unclassified Microviridae; Microviridae sp.;	P9
NODE_110_length_5737_cov_7.909715	5737	High-quality	AAI-based (medium-confidence)	Viruses; Monodnaviria; Sangervirae; Phixviricota; Malgrandaviricetes; Petitvirales; Microviridae; unclassified Microviridae; Microviridae sp.;	P9
NODE_111_length_5736_cov_29.719416	5736	Complete	DTR (high-confidence)	Viruses; Monodnaviria; Sangervirae; Phixviricota; Malgrandaviricetes; Petitvirales; Microviridae; unclassified Microviridae; Microvirus mar21;	P9
NODE_112_length_5713_cov_45.776600	5713	Complete	DTR (medium-confidence)		P9
NODE_115_length_5683_cov_17.347370	5683	Complete	DTR (high-confidence)	Viruses; Monodnaviria; Sangervirae; Phixviricota; Malgrandaviricetes; Petitvirales; Microviridae; unclassified Microviridae; Microviridae sp.;	P9
NODE_117_length_5678_cov_12.656055	5678	High-quality	AAI-based (medium-confidence)	Viruses; Monodnaviria; Sangervirae; Phixviricota; Malgrandaviricetes; Petitvirales; Microviridae; unclassified Microviridae; Microviridae sp.;	P9
NODE_120_length_5656_cov_27.137475	5656	Complete	DTR (high-confidence)	Viruses; Monodnaviria; Sangervirae; Phixviricota; Malgrandaviricetes; Petitvirales; Microviridae; unclassified Microviridae; Microvirus sp.;	P9
NODE_122_length_5643_cov_7.026843	5643	High-quality	AAI-based (high-confidence)	Viruses; Monodnaviria; Sangervirae; Phixviricota; Malgrandaviricetes; Petitvirales; Microviridae; unclassified Microviridae; Microviridae sp.;	P9
NODE_123_length_5639_cov_18.485136	5639	High-quality	AAI-based (medium-confidence)	Viruses; Monodnaviria; Sangervirae; Phixviricota; Malgrandaviricetes; Petitvirales; Microviridae; unclassified Microviridae; Microviridae sp.;	P9
NODE_128_length_5620_cov_11.679784	5620	High-quality	AAI-based (medium-confidence)	Viruses; Monodnaviria; Sangervirae; Phixviricota; Malgrandaviricetes; Petitvirales; Microviridae; unclassified Microviridae; Microviridae sp.;	P9
NODE_130_length_5611_cov_12.395968	5611	High-quality	AAI-based (high-confidence)	Viruses; Monodnaviria; Sangervirae; Phixviricota; Malgrandaviricetes; Petitvirales; Microviridae; unclassified Microviridae; Microviridae sp.;	P9
NODE_133_length_5605_cov_11.295676	5605	Complete	DTR (high-confidence)	Viruses; Monodnaviria; Sangervirae; Phixviricota; Malgrandaviricetes; Petitvirales; Microviridae; unclassified Microviridae; Microviridae sp.;	P9
NODE_135_length_5600_cov_18.488368	5600	Complete	DTR (high-confidence)	Viruses; Monodnaviria; Sangervirae; Phixviricota; Malgrandaviricetes; Petitvirales; Microviridae; unclassified Microviridae; Microviridae sp.;	P9
NODE_138_length_5560_cov_22.525159	5560	High-quality	AAI-based (medium-confidence)	Viruses; Monodnaviria; Sangervirae; Phixviricota; Malgrandaviricetes; Petitvirales; Microviridae; unclassified Microviridae; Microviridae sp.;	P9
NODE_139_length_5555_cov_11.986909	5555	Complete	DTR (high-confidence)	Viruses; Monodnaviria; Sangervirae; Phixviricota; Malgrandaviricetes; Petitvirales; Microviridae; unclassified Microviridae; Microviridae sp.;	P9
NODE_140_length_5544_cov_9.903990	5544	Complete	DTR (high-confidence)	Viruses; Monodnaviria; Sangervirae; Phixviricota; Malgrandaviricetes; Petitvirales; Microviridae; Bullavirinae; Gequatrovirus; Gequatrovirus G4; Enterobacteria phage WA14;	P9
NODE_141_length_5525_cov_29.520841	5525	Complete	DTR (high-confidence)	Viruses; Monodnaviria; Sangervirae; Phixviricota; Malgrandaviricetes; Petitvirales; Microviridae; unclassified Microviridae; Microviridae sp.;	P9
NODE_144_length_5484_cov_124.238534	5484	Complete	DTR (high-confidence)	Viruses; Monodnaviria; Sangervirae; Phixviricota; Malgrandaviricetes; Petitvirales; Microviridae; unclassified Microviridae; Microviridae sp.;	P9
NODE_145_length_5484_cov_11.405784	5484	Complete	DTR (high-confidence)		P9
NODE_146_length_5480_cov_11.866544	5480	Complete	DTR (high-confidence)	Viruses; Monodnaviria; Sangervirae; Phixviricota; Malgrandaviricetes; Petitvirales; Microviridae; unclassified Microviridae; Microviridae sp.;	P9
NODE_147_length_5464_cov_19.375300	5464	Complete	DTR (high-confidence)	Viruses; Monodnaviria; Sangervirae; Phixviricota; Malgrandaviricetes; Petitvirales; Microviridae; unclassified Microviridae; Capybara microvirus Cap3_SP_441;	P9
NODE_148_length_5464_cov_11.813089	5464	High-quality	AAI-based (high-confidence)		P9
NODE_149_length_5463_cov_14.639793	5463	High-quality	AAI-based (high-confidence)	Viruses; Monodnaviria; Sangervirae; Phixviricota; Malgrandaviricetes; Petitvirales; Microviridae; unclassified Microviridae; Microvirus sp.;	P9
NODE_151_length_5427_cov_18.038347	5427	Complete	DTR (high-confidence)	Viruses; Monodnaviria; Sangervirae; Phixviricota; Malgrandaviricetes; Petitvirales; Microviridae; unclassified Microviridae; Microvirus mar29;	P9
NODE_152_length_5416_cov_10.806752	5416	High-quality	AAI-based (high-confidence)	Viruses; Monodnaviria; Sangervirae; Phixviricota; Malgrandaviricetes; Petitvirales; Microviridae; unclassified Microviridae; Microviridae sp.;	P9
NODE_153_length_5412_cov_9.039574	5412	Complete	DTR (high-confidence)	Viruses; Monodnaviria; Sangervirae; Phixviricota; Malgrandaviricetes; Petitvirales; Microviridae; unclassified Microviridae; Dipodfec virus UOA04_Rod_1082;	P9
NODE_154_length_5400_cov_23.996071	5400	High-quality	AAI-based (high-confidence)	Viruses; Monodnaviria; Sangervirae; Phixviricota; Malgrandaviricetes; Petitvirales; Microviridae; unclassified Microviridae; Microviridae sp.;	P9
NODE_158_length_5375_cov_41.855639	5375	Complete	DTR (high-confidence)	Viruses; Monodnaviria; Sangervirae; Phixviricota; Malgrandaviricetes; Petitvirales; Microviridae; unclassified Microviridae; Microviridae sp.;	P9
NODE_161_length_5339_cov_11.017411	5339	High-quality	AAI-based (medium-confidence)	cellular organisms; Bacteria; environmental samples; uncultured bacterium;	P9
NODE_164_length_5325_cov_12.799051	5325	High-quality	AAI-based (high-confidence)	Viruses; Monodnaviria; Sangervirae; Phixviricota; Malgrandaviricetes; Petitvirales; Microviridae; Gokushovirinae; unclassified Gokushovirinae; Gokushovirus WZ-2015a;	P9
NODE_166_length_5315_cov_8.118441	5315	Complete	DTR (high-confidence)	Viruses; Monodnaviria; Sangervirae; Phixviricota; Malgrandaviricetes; Petitvirales; Microviridae; unclassified Microviridae; Microvirus mar29;	P9
NODE_167_length_5289_cov_7.140428	5289	High-quality	AAI-based (high-confidence)	Viruses; Monodnaviria; Sangervirae; Phixviricota; Malgrandaviricetes; Petitvirales; Microviridae; unclassified Microviridae; Microviridae sp.;	P9
NODE_168_length_5284_cov_9.866514	5284	High-quality	AAI-based (medium-confidence)	Viruses; Monodnaviria; Sangervirae; Phixviricota; Malgrandaviricetes; Petitvirales; Microviridae; unclassified Microviridae; Microviridae sp.;	P9
NODE_169_length_5267_cov_7.031850	5267	High-quality	AAI-based (high-confidence)	Viruses; Monodnaviria; Sangervirae; Phixviricota; Malgrandaviricetes; Petitvirales; Microviridae; unclassified Microviridae; Microviridae sp.;	P9
NODE_170_length_5262_cov_13.416555	5262	Complete	DTR (high-confidence)	Viruses; Monodnaviria; Sangervirae; Phixviricota; Malgrandaviricetes; Petitvirales; Microviridae; unclassified Microviridae; Microviridae sp.;	P9
NODE_176_length_5220_cov_9.515005	5220	High-quality	AAI-based (high-confidence)	Viruses; Monodnaviria; Sangervirae; Phixviricota; Malgrandaviricetes; Petitvirales; Microviridae; unclassified Microviridae; Microviridae sp.;	P9
NODE_177_length_5218_cov_24.899090	5218	High-quality	AAI-based (high-confidence)	Viruses; Monodnaviria; Sangervirae; Phixviricota; Malgrandaviricetes; Petitvirales; Microviridae; unclassified Microviridae; Microvirus sp.;	P9
NODE_178_length_5218_cov_20.245981	5218	Complete	DTR (high-confidence)		P9
NODE_179_length_5205_cov_31.482136	5205	Complete	DTR (high-confidence)	Viruses; Monodnaviria; Sangervirae; Phixviricota; Malgrandaviricetes; Petitvirales; Microviridae; unclassified Microviridae; Microviridae sp.;	P9
NODE_181_length_5190_cov_7.707303	5190	High-quality	AAI-based (high-confidence)	Viruses; Monodnaviria; Sangervirae; Phixviricota; Malgrandaviricetes; Petitvirales; Microviridae;	P9
NODE_182_length_5180_cov_5.726439	5180	Complete	DTR (high-confidence)		P9
NODE_184_length_5178_cov_6.857310	5178	High-quality	AAI-based (high-confidence)		P9
NODE_185_length_5169_cov_11.129840	5169	Complete	DTR (high-confidence)	Viruses; Monodnaviria; Sangervirae; Phixviricota; Malgrandaviricetes; Petitvirales; Microviridae; unclassified Microviridae; Microviridae sp.;	P9
NODE_187_length_5158_cov_16.991574	5158	High-quality	AAI-based (high-confidence)	Viruses; Monodnaviria; Sangervirae; Phixviricota; Malgrandaviricetes; Petitvirales; Microviridae; unclassified Microviridae; robinz microvirus RP_76;	P9
NODE_189_length_5154_cov_41.771741	5154	High-quality	AAI-based (medium-confidence)		P9
NODE_194_length_5120_cov_32.423100	5120	Complete	DTR (high-confidence)		P9
NODE_196_length_5111_cov_34.740506	5111	High-quality	AAI-based (high-confidence)	Viruses; Monodnaviria; Sangervirae; Phixviricota; Malgrandaviricetes; Petitvirales; Microviridae; unclassified Microviridae; Microvirus sp.;	P9
NODE_199_length_5097_cov_12.138834	5097	High-quality	AAI-based (medium-confidence)	Viruses; Monodnaviria; Sangervirae; Phixviricota; Malgrandaviricetes; Petitvirales; Microviridae; unclassified Microviridae; Microviridae sp.;	P9
NODE_200_length_5095_cov_13.242063	5095	Complete	DTR (high-confidence)	Viruses; Monodnaviria; Sangervirae; Phixviricota; Malgrandaviricetes; Petitvirales; Microviridae; unclassified Microviridae; Microviridae sp.;	P9
NODE_202_length_5081_cov_8.566057	5081	Complete	DTR (high-confidence)	Viruses; Monodnaviria; Sangervirae; Phixviricota; Malgrandaviricetes; Petitvirales; Microviridae; unclassified Microviridae; Microviridae sp.;	P9
NODE_206_length_5048_cov_7.033046	5048	Complete	DTR (high-confidence)		P9
NODE_208_length_5045_cov_12.339679	5045	Complete	DTR (high-confidence)	Viruses; Monodnaviria; Sangervirae; Phixviricota; Malgrandaviricetes; Petitvirales; Microviridae; unclassified Microviridae; Microviridae sp.;	P9
NODE_210_length_5028_cov_31.572693	5028	Complete	DTR (high-confidence)		P9
NODE_211_length_5028_cov_5.004826	5028	High-quality	AAI-based (high-confidence)	Viruses; Monodnaviria; Sangervirae; Phixviricota; Malgrandaviricetes; Petitvirales; Microviridae; unclassified Microviridae; Microvirus mar29;	P9
NODE_217_length_4988_cov_9.551389	4988	High-quality	AAI-based (medium-confidence)	Viruses; Monodnaviria; Sangervirae; Phixviricota; Malgrandaviricetes; Petitvirales; Microviridae; unclassified Microviridae; Peromfec virus RodF8_43;	P9
NODE_218_length_4987_cov_48.940389	4987	Complete	DTR (high-confidence)	Viruses; environmental samples; uncultured virus;	P9
NODE_219_length_4985_cov_20.144016	4985	Complete	DTR (high-confidence)	Viruses; Monodnaviria; Sangervirae; Phixviricota; Malgrandaviricetes; Petitvirales; Microviridae; unclassified Microviridae; Microvirus sp.;	P9
NODE_220_length_4974_cov_16.893678	4974	Complete	DTR (high-confidence)	Viruses; Monodnaviria; Sangervirae; Phixviricota; Malgrandaviricetes; Petitvirales; Microviridae; unclassified Microviridae; Microviridae sp.;	P9
NODE_223_length_4968_cov_14.083859	4968	High-quality	AAI-based (high-confidence)	Viruses; Monodnaviria; Sangervirae; Phixviricota; Malgrandaviricetes; Petitvirales; Microviridae; unclassified Microviridae; Microviridae sp.;	P9
NODE_225_length_4953_cov_83.470804	4953	Complete	DTR (high-confidence)	Viruses; Monodnaviria; Sangervirae; Phixviricota; Malgrandaviricetes; Petitvirales; Microviridae; unclassified Microviridae; Microviridae sp.;	P9
NODE_229_length_4938_cov_19.492730	4938	Complete	DTR (high-confidence)	Viruses; Monodnaviria; Sangervirae; Phixviricota; Malgrandaviricetes; Petitvirales; Microviridae; unclassified Microviridae; Microviridae sp.;	P9
NODE_230_length_4938_cov_17.601475	4938	High-quality	AAI-based (high-confidence)	Viruses; Monodnaviria; Sangervirae; Phixviricota; Malgrandaviricetes; Petitvirales; Microviridae; Gokushovirinae; unclassified Gokushovirinae; Gokushovirinae sp.;	P9
NODE_232_length_4933_cov_15.434399	4933	Complete	DTR (high-confidence)	Viruses; Monodnaviria; Sangervirae; Phixviricota; Malgrandaviricetes; Petitvirales; Microviridae; unclassified Microviridae; Microvirus sp.;	P9
NODE_235_length_4927_cov_90.256773	4927	Complete	DTR (high-confidence)		P9
NODE_236_length_4920_cov_14.129085	4920	Complete	DTR (high-confidence)		P9
NODE_239_length_4907_cov_13.978359	4907	High-quality	AAI-based (high-confidence)	Viruses; Monodnaviria; Sangervirae; Phixviricota; Malgrandaviricetes; Petitvirales; Microviridae; unclassified Microviridae; Sigmofec virus UA08Rod_5667;	P9
NODE_240_length_4904_cov_24.190761	4904	Complete	DTR (high-confidence)	Viruses; Monodnaviria; Sangervirae; Phixviricota; Malgrandaviricetes; Petitvirales; Microviridae; unclassified Microviridae; Microviridae sp.;	P9
NODE_241_length_4901_cov_13.023937	4901	High-quality	AAI-based (medium-confidence)		P9
NODE_244_length_4890_cov_42.934850	4890	Complete	DTR (high-confidence)	Viruses; Monodnaviria; Sangervirae; Phixviricota; Malgrandaviricetes; Petitvirales; Microviridae; unclassified Microviridae; Microviridae sp.;	P9
NODE_245_length_4890_cov_6.497828	4890	High-quality	AAI-based (high-confidence)	Viruses; Monodnaviria; Sangervirae; Phixviricota; Malgrandaviricetes; Petitvirales; Microviridae; unclassified Microviridae;	P9
NODE_248_length_4880_cov_7.763109	4880	High-quality	AAI-based (high-confidence)	Viruses; Monodnaviria; Sangervirae; Phixviricota; Malgrandaviricetes; Petitvirales; Microviridae; unclassified Microviridae; Microviridae sp.;	P9
NODE_250_length_4862_cov_5.479509	4862	Complete	DTR (high-confidence)	Viruses; Monodnaviria; Sangervirae; Phixviricota; Malgrandaviricetes; Petitvirales; Microviridae; unclassified Microviridae; Microviridae sp.;	P9
NODE_254_length_4841_cov_10.932720	4841	High-quality	AAI-based (high-confidence)		P9
NODE_255_length_4837_cov_10.701171	4837	Complete	DTR (high-confidence)	Viruses; Monodnaviria; Sangervirae; Phixviricota; Malgrandaviricetes; Petitvirales; Microviridae; unclassified Microviridae; Microviridae sp.;	P9
NODE_257_length_4825_cov_224.122013	4825	Complete	DTR (high-confidence)	Viruses; Monodnaviria; Sangervirae; Phixviricota; Malgrandaviricetes; Petitvirales; Microviridae; Gokushovirinae; unclassified Gokushovirinae; Gokushovirinae sp.;	P9
NODE_258_length_4823_cov_5.888003	4823	High-quality	AAI-based (medium-confidence)		P9
NODE_260_length_4804_cov_11.385344	4804	Complete	DTR (high-confidence)		P9
NODE_264_length_4765_cov_20.308493	4765	Complete	DTR (high-confidence)	Viruses; Monodnaviria; Sangervirae; Phixviricota; Malgrandaviricetes; Petitvirales; Microviridae; unclassified Microviridae; Microviridae sp.;	P9
NODE_267_length_4759_cov_14.304209	4759	Complete	DTR (high-confidence)		P9
NODE_271_length_4733_cov_19.893330	4733	High-quality	AAI-based (high-confidence)		P9
NODE_273_length_4724_cov_11.446991	4724	High-quality	AAI-based (high-confidence)	Viruses; Monodnaviria; Sangervirae; Phixviricota; Malgrandaviricetes; Petitvirales; Microviridae; unclassified Microviridae; Microviridae sp.;	P9
NODE_277_length_4698_cov_86.307344	4698	Complete	DTR (medium-confidence)	Viruses; Monodnaviria; Sangervirae; Phixviricota; Malgrandaviricetes; Petitvirales; Microviridae; unclassified Microviridae; Microvirus sp.;	P9
NODE_282_length_4673_cov_6.869207	4673	High-quality	AAI-based (medium-confidence)	Viruses; Monodnaviria; Sangervirae; Phixviricota; Malgrandaviricetes; Petitvirales; Microviridae; unclassified Microviridae; Microvirus; unclassified Microvirus; Army ant associated microvirus 2;	P9
NODE_284_length_4653_cov_7.939756	4653	High-quality	AAI-based (high-confidence)	Viruses; Monodnaviria; Sangervirae; Phixviricota; Malgrandaviricetes; Petitvirales; Microviridae; unclassified Microviridae; Microviridae sp.;	P9
NODE_285_length_4650_cov_6.719913	4650	Complete	DTR (high-confidence)	Viruses; Monodnaviria; Sangervirae; Phixviricota; Malgrandaviricetes; Petitvirales; Microviridae; unclassified Microviridae; Microvirus mar13;	P9
NODE_286_length_4649_cov_9.380527	4649	High-quality	AAI-based (medium-confidence)	Viruses; Monodnaviria; Sangervirae; Phixviricota; Malgrandaviricetes; Petitvirales; Microviridae;	P9
NODE_289_length_4629_cov_12.362702	4629	Complete	DTR (high-confidence)	Viruses; Monodnaviria; Sangervirae; Phixviricota; Malgrandaviricetes; Petitvirales; Microviridae; unclassified Microviridae; Microvirus mar29;	P9
NODE_291_length_4621_cov_10.548401	4621	Complete	DTR (high-confidence)	Viruses; Monodnaviria; Sangervirae; Phixviricota; Malgrandaviricetes; Petitvirales; Microviridae; unclassified Microviridae; Microvirus sp.;	P9
NODE_292_length_4621_cov_5.255366	4621	High-quality	AAI-based (high-confidence)	Viruses; Monodnaviria; Sangervirae; Phixviricota; Malgrandaviricetes; Petitvirales; Microviridae; unclassified Microviridae; Microviridae sp.;	P9
NODE_300_length_4582_cov_19.502099	4582	High-quality	AAI-based (high-confidence)	Viruses; Monodnaviria; Sangervirae; Phixviricota; Malgrandaviricetes; Petitvirales; Microviridae; unclassified Microviridae; Microviridae sp.;	P9
NODE_302_length_4577_cov_15.458425	4577	Complete	DTR (high-confidence)	Viruses; Monodnaviria; Sangervirae; Phixviricota; Malgrandaviricetes; Petitvirales; Microviridae; unclassified Microviridae; Microviridae sp.;	P9
NODE_303_length_4575_cov_6.181858	4575	Complete	DTR (high-confidence)		P9
NODE_304_length_4568_cov_11.515400	4568	High-quality	AAI-based (medium-confidence)	Viruses; Monodnaviria; Sangervirae; Phixviricota; Malgrandaviricetes; Petitvirales; Microviridae; unclassified Microviridae; Microviridae sp.;	P9
NODE_305_length_4561_cov_4306.698180	4561	Complete	DTR (high-confidence)	Viruses; Monodnaviria; Sangervirae; Phixviricota; Malgrandaviricetes; Petitvirales; Microviridae; unclassified Microviridae; Microvirus sp.;	P9
NODE_306_length_4557_cov_5.854509	4557	High-quality	AAI-based (high-confidence)	Viruses; Monodnaviria; Sangervirae; Phixviricota; Malgrandaviricetes; Petitvirales; Microviridae; unclassified Microviridae; Microviridae sp.;	P9
NODE_307_length_4554_cov_23.538120	4554	Complete	DTR (high-confidence)	Viruses; Monodnaviria; Sangervirae; Phixviricota; Malgrandaviricetes; Petitvirales; Microviridae; unclassified Microviridae; Microviridae sp.;	P9
NODE_308_length_4554_cov_9.843299	4554	High-quality	AAI-based (high-confidence)	Viruses; Monodnaviria; Sangervirae; Phixviricota; Malgrandaviricetes; Petitvirales; Microviridae; unclassified Microviridae; Microviridae sp.;	P9
NODE_309_length_4551_cov_30.548488	4551	Complete	DTR (high-confidence)		P9
NODE_311_length_4541_cov_16.423763	4541	Complete	DTR (high-confidence)	Viruses; Monodnaviria; Sangervirae; Phixviricota; Malgrandaviricetes; Petitvirales; Microviridae; unclassified Microviridae; Microviridae sp.;	P9
NODE_312_length_4541_cov_14.673206	4541	Complete	DTR (high-confidence)	Viruses; Monodnaviria; Sangervirae; Phixviricota; Malgrandaviricetes; Petitvirales; Microviridae; unclassified Microviridae; Microvirus sp.;	P9
NODE_313_length_4541_cov_10.151360	4541	High-quality	AAI-based (high-confidence)		P9
NODE_315_length_4530_cov_14.660112	4530	Complete	DTR (high-confidence)	Viruses; Monodnaviria; Sangervirae; Phixviricota; Malgrandaviricetes; Petitvirales; Microviridae; unclassified Microviridae; Microvirus sp.;	P9
NODE_316_length_4525_cov_17.028859	4525	Complete	DTR (high-confidence)	Viruses; Monodnaviria; Sangervirae; Phixviricota; Malgrandaviricetes; Petitvirales; Microviridae; unclassified Microviridae; Microviridae sp.;	P9
NODE_318_length_4520_cov_7.287570	4520	High-quality	AAI-based (medium-confidence)	Viruses; Monodnaviria; Sangervirae; Phixviricota; Malgrandaviricetes; Petitvirales; Microviridae; unclassified Microviridae; Microviridae sp.;	P9
NODE_319_length_4520_cov_5.773796	4520	Complete	DTR (high-confidence)		P9
NODE_323_length_4507_cov_24.156559	4507	Complete	DTR (high-confidence)	Viruses; Monodnaviria; Sangervirae; Phixviricota; Malgrandaviricetes; Petitvirales; Microviridae; unclassified Microviridae; Microviridae sp.;	P9
NODE_325_length_4491_cov_11.972498	4491	Complete	DTR (high-confidence)	Viruses; Monodnaviria; Sangervirae; Phixviricota; Malgrandaviricetes; Petitvirales; Microviridae; unclassified Microviridae; Microvirus sp.;	P9
NODE_327_length_4475_cov_10.915158	4475	Complete	DTR (high-confidence)	Viruses; Monodnaviria; Sangervirae; Phixviricota; Malgrandaviricetes; Petitvirales; Microviridae; unclassified Microviridae; Microvirus sp.;	P9
NODE_328_length_4467_cov_23.079329	4467	Complete	DTR (high-confidence)		P9
NODE_330_length_4463_cov_6.260209	4463	High-quality	AAI-based (medium-confidence)		P9
NODE_331_length_4444_cov_9.346320	4444	High-quality	AAI-based (medium-confidence)		P9
NODE_332_length_4438_cov_11.479352	4438	High-quality	AAI-based (high-confidence)	Viruses; Monodnaviria; Sangervirae; Phixviricota; Malgrandaviricetes; Petitvirales; Microviridae; unclassified Microviridae; Microviridae sp.;	P9
NODE_334_length_4436_cov_6.322301	4436	High-quality	AAI-based (medium-confidence)		P9
NODE_339_length_4416_cov_37.461362	4416	High-quality	AAI-based (medium-confidence)	Viruses; Monodnaviria; Sangervirae; Phixviricota; Malgrandaviricetes; Petitvirales; Microviridae; unclassified Microviridae; Microviridae sp.;	P9
NODE_340_length_4408_cov_11.070526	4408	Complete	DTR (high-confidence)	cellular organisms; Bacteria; Terrabacteria group; Bacillota; Bacilli; Bacillales; Staphylococcaceae; Mammaliicoccus; Mammaliicoccus sciuri;	P9
NODE_342_length_4393_cov_10.014984	4393	Complete	DTR (medium-confidence)	Viruses; Monodnaviria; Sangervirae; Phixviricota; Malgrandaviricetes; Petitvirales; Microviridae;	P9
NODE_346_length_4375_cov_8.343287	4375	Complete	DTR (high-confidence)	Viruses; Monodnaviria; Sangervirae; Phixviricota; Malgrandaviricetes; Petitvirales; Microviridae; unclassified Microviridae; Microviridae sp.;	P9
NODE_347_length_4370_cov_4.275550	4370	Complete	DTR (high-confidence)	Viruses; environmental samples; uncultured marine virus;	P9
NODE_349_length_4352_cov_39.085874	4352	Complete	DTR (high-confidence)	Viruses; Monodnaviria; Sangervirae; Phixviricota; Malgrandaviricetes; Petitvirales; Microviridae; unclassified Microviridae; Microvirus; unclassified Microvirus; Rattus norvegicus microvirus;	P9
NODE_351_length_4351_cov_8.769088	4351	Complete	DTR (high-confidence)	Viruses; Monodnaviria; Sangervirae; Phixviricota; Malgrandaviricetes; Petitvirales; Microviridae; unclassified Microviridae; Microvirus sp.;	P9
NODE_353_length_4299_cov_34.104147	4299	Complete	DTR (medium-confidence)	Viruses; Monodnaviria; Sangervirae; Phixviricota; Malgrandaviricetes; Petitvirales; Microviridae; unclassified Microviridae; Microvirus sp.;	P9
NODE_357_length_4283_cov_9.951987	4283	High-quality	AAI-based (medium-confidence)	Viruses; Monodnaviria; Sangervirae; Phixviricota; Malgrandaviricetes; Petitvirales; Microviridae; unclassified Microviridae; Microviridae sp.;	P9
NODE_368_length_4222_cov_10.828894	4222	Complete	DTR (high-confidence)	Viruses; Monodnaviria; Sangervirae; Phixviricota; Malgrandaviricetes; Petitvirales; Microviridae; environmental samples; Gokushovirinae environmental samples;	P9
NODE_479_length_3448_cov_28.890068	3448	Complete	DTR (medium-confidence)		P9
NODE_498_length_3299_cov_94.114365	3299	High-quality	AAI-based (high-confidence)		P9
NODE_499_length_3295_cov_50.212963	3295	High-quality	AAI-based (medium-confidence)	Viruses; Monodnaviria; Shotokuvirae; Cressdnaviricota; Arfiviricetes; Cirlivirales; Circoviridae; unclassified Circoviridae; Circoviridae sp.;	P9
NODE_503_length_3250_cov_17.141158	3250	High-quality	AAI-based (medium-confidence)	Viruses; Monodnaviria; Shotokuvirae; Cressdnaviricota; unclassified Cressdnaviricota; Peromfec virus RodF5_42;	P9
NODE_531_length_3114_cov_6.191893	3114	High-quality	AAI-based (medium-confidence)		P9
NODE_549_length_3023_cov_21.146226	3023	Complete	DTR (high-confidence)	Viruses; Monodnaviria; Shotokuvirae; Cressdnaviricota; Arfiviricetes; Cremevirales; Smacoviridae; Porprismacovirus; Porprismacovirus alecas1; Alces alces faeces associated smacovirus MP78;	P9
NODE_560_length_2943_cov_10.851801	2943	High-quality	AAI-based (medium-confidence)	Viruses; Monodnaviria; Shotokuvirae; Cressdnaviricota; Arfiviricetes; Cirlivirales; Circoviridae; Circovirus; unclassified Circovirus; Circovirus sp.;	P9
NODE_566_length_2926_cov_13.079763	2926	Complete	DTR (high-confidence)	Viruses; Monodnaviria; Shotokuvirae; Cressdnaviricota; Arfiviricetes; Cremevirales; Smacoviridae; unclassified Smacoviridae; Smacoviridae sp.;	P9
NODE_581_length_2879_cov_14.266997	2879	Complete	DTR (high-confidence)		P9
NODE_587_length_2867_cov_8.677454	2867	High-quality	HMM-based (lower-bound)		P9
NODE_589_length_2862_cov_35.558960	2862	Complete	DTR (medium-confidence)		P9
NODE_609_length_2795_cov_13.497810	2795	Complete	DTR (high-confidence)		P9
NODE_610_length_2790_cov_9.951371	2790	Complete	DTR (high-confidence)		P9
NODE_614_length_2782_cov_15.215622	2782	Complete	DTR (high-confidence)		P9
NODE_618_length_2773_cov_12.051508	2773	Complete	DTR (high-confidence)		P9
NODE_629_length_2754_cov_12.219340	2754	Complete	DTR (high-confidence)		P9
NODE_633_length_2736_cov_49.004103	2736	Complete	DTR (high-confidence)		P9
NODE_635_length_2731_cov_13.715247	2731	Complete	DTR (high-confidence)		P9
NODE_640_length_2716_cov_12.526870	2716	Complete	DTR (high-confidence)	Viruses; Monodnaviria; Shotokuvirae; Cressdnaviricota; Arfiviricetes; Cirlivirales; Circoviridae; Circovirus; unclassified Circovirus; Circovirus sp.;	P9
NODE_644_length_2702_cov_44.794484	2702	Complete	DTR (high-confidence)		P9
NODE_645_length_2702_cov_7.174159	2702	Complete	DTR (high-confidence)	Viruses; Monodnaviria; Shotokuvirae; Cressdnaviricota; Arfiviricetes; Cremevirales; Smacoviridae; Porprismacovirus; unclassified Porprismacovirus; Porcine associated porprismacovirus;	P9
NODE_651_length_2690_cov_16.525996	2690	Complete	DTR (high-confidence)		P9
NODE_663_length_2633_cov_8.811094	2633	Complete	DTR (high-confidence)	Viruses; Monodnaviria; Shotokuvirae; Cressdnaviricota; unclassified Cressdnaviricota; CRESS viruses; CRESS virus sp.;	P9
NODE_680_length_2591_cov_7.881703	2591	High-quality	AAI-based (high-confidence)	Viruses; Monodnaviria; Shotokuvirae; Cressdnaviricota; Arfiviricetes; Cremevirales; Smacoviridae; Porprismacovirus; unclassified Porprismacovirus; Porcine associated porprismacovirus;	P9
NODE_689_length_2560_cov_16.099002	2560	High-quality	AAI-based (high-confidence)	Viruses; unclassified viruses; unclassified DNA viruses; unclassified ssDNA viruses; ssDNA virus sp.;	P9
NODE_700_length_2515_cov_4.043089	2515	Complete	DTR (high-confidence)	Viruses; Monodnaviria; Shotokuvirae; Cressdnaviricota; Arfiviricetes; Cremevirales; Smacoviridae; unclassified Smacoviridae; Smacoviridae sp.;	P9
NODE_711_length_2488_cov_17.129470	2488	High-quality	HMM-based (lower-bound)	Viruses; unclassified viruses; unclassified DNA viruses; unclassified ssDNA viruses; ssDNA virus sp.;	P9
NODE_723_length_2465_cov_13.791701	2465	High-quality	AAI-based (medium-confidence)		P9
NODE_770_length_2350_cov_5.842702	2350	High-quality	AAI-based (high-confidence)	Viruses; Monodnaviria; Shotokuvirae; Cressdnaviricota; Repensiviricetes; Geplafuvirales; Genomoviridae;	P9
NODE_786_length_2319_cov_20.518993	2319	Complete	DTR (high-confidence)		P9
NODE_792_length_2297_cov_10.422837	2297	Complete	DTR (high-confidence)	Viruses; environmental samples; uncultured virus;	P9
NODE_810_length_2259_cov_293.580762	2259	Complete	DTR (high-confidence)	Viruses; Monodnaviria; Shotokuvirae; Cressdnaviricota; Repensiviricetes; Geplafuvirales; Genomoviridae; unclassified Genomoviridae; Tarsiger cyanurus Genomoviridae sp.;	P9
NODE_824_length_2232_cov_7401.044557	2232	Complete	DTR (high-confidence)	Viruses; Monodnaviria; Shotokuvirae; Cressdnaviricota; Repensiviricetes; Geplafuvirales; Genomoviridae; unclassified Genomoviridae; Genomoviridae sp.;	P9
NODE_830_length_2218_cov_6.751734	2218	High-quality	AAI-based (high-confidence)	Viruses; Monodnaviria; Shotokuvirae; Cressdnaviricota; Repensiviricetes; Geplafuvirales; Genomoviridae; unclassified Genomoviridae; Emberiza spodocephala Genomoviridae sp.;	P9
NODE_833_length_2211_cov_15.754174	2211	Complete	DTR (high-confidence)	Viruses; Monodnaviria; Shotokuvirae; Cressdnaviricota; Arfiviricetes; Cirlivirales; Circoviridae; unclassified Circoviridae; Circoviridae sp.;	P9
NODE_838_length_2203_cov_193.207169	2203	Complete	DTR (high-confidence)	Viruses; Monodnaviria; Shotokuvirae; Cressdnaviricota; Repensiviricetes; Geplafuvirales; Genomoviridae; Gemykrogvirus; unclassified Gemykrogvirus; Gemykrogvirus sp.;	P9
NODE_844_length_2199_cov_5397.676772	2199	Complete	DTR (high-confidence)	Viruses; Monodnaviria; Shotokuvirae; Cressdnaviricota; Repensiviricetes; Geplafuvirales; Genomoviridae; unclassified Genomoviridae; Genomoviridae sp.;	P9
NODE_854_length_2181_cov_10.254939	2181	Complete	DTR (high-confidence)		P9
NODE_855_length_2179_cov_19.526836	2179	Complete	DTR (high-confidence)	Viruses; Monodnaviria; Shotokuvirae; Cressdnaviricota; Repensiviricetes; Geplafuvirales; Genomoviridae; unclassified Genomoviridae; Genomoviridae sp. ctD6S1;	P9
NODE_857_length_2178_cov_13.501649	2178	Complete	DTR (high-confidence)	Viruses; Monodnaviria; Shotokuvirae; Cressdnaviricota; Arfiviricetes; Rivendellvirales; Naryaviridae; Menegrothvirus; Menegrothvirus gilly; Marmot associated feces virus 4;	P9
NODE_868_length_2156_cov_3.994764	2156	High-quality	AAI-based (medium-confidence)		P9
NODE_882_length_2127_cov_111.364382	2127	Complete	DTR (high-confidence)	Viruses; Monodnaviria; Shotokuvirae; Cressdnaviricota; Repensiviricetes; Geplafuvirales; Genomoviridae; unclassified Genomoviridae; finch CRESS-DNA virus;	P9
NODE_885_length_2125_cov_7.487440	2125	High-quality	AAI-based (high-confidence)	Viruses; Monodnaviria; Shotokuvirae; Cressdnaviricota; Repensiviricetes; Geplafuvirales; Genomoviridae; Gemycircularvirus; Gemycircularvirus alces1; Alces alces faeces associated genomovirus MP84;	P9
NODE_901_length_2082_cov_27.745930	2082	Complete	DTR (medium-confidence)	Viruses; Monodnaviria; Shotokuvirae; Cressdnaviricota; unclassified Cressdnaviricota;	P9
NODE_905_length_2077_cov_67.091988	2077	Complete	DTR (high-confidence)	Viruses; Monodnaviria; Shotokuvirae; Cressdnaviricota; unclassified Cressdnaviricota; CRESS viruses; CRESS virus sp.;	P9
NODE_908_length_2076_cov_118.673429	2076	Complete	DTR (medium-confidence)		P9
NODE_909_length_2075_cov_7.935149	2075	Complete	DTR (high-confidence)	Viruses; Monodnaviria; Shotokuvirae; Cressdnaviricota; unclassified Cressdnaviricota; Syrmaticus ellioti CRESS-DNA-virus sp.;	P9
NODE_928_length_2044_cov_13.927099	2044	High-quality	AAI-based (high-confidence)	Viruses; Monodnaviria; Shotokuvirae; Cressdnaviricota; unclassified Cressdnaviricota; Syrmaticus ellioti CRESS-DNA-virus sp.;	P9
NODE_938_length_2022_cov_24.222166	2022	High-quality	AAI-based (medium-confidence)	Viruses; Monodnaviria; Shotokuvirae; Cressdnaviricota; Repensiviricetes; Geplafuvirales; Genomoviridae; unclassified Genomoviridae; Genomoviridae sp.;	P9
NODE_982_length_1941_cov_8.685578	1941	Complete	DTR (medium-confidence)		P9
NODE_998_length_1928_cov_973.139883	1928	Complete	DTR (high-confidence)	Viruses; Monodnaviria; Shotokuvirae; Cressdnaviricota; Arfiviricetes; Cirlivirales; Circoviridae; Cyclovirus; Horse associated cyclovirus 1; Cyclovirus Equ1;	P9
NODE_1068_length_1826_cov_35.632411	1826	Complete	DTR (medium-confidence)	Viruses; Monodnaviria; Shotokuvirae; Cressdnaviricota; Arfiviricetes; Cirlivirales; Circoviridae; Circovirus; Circovirus parrot; Beak and feather disease virus;	P9
NODE_1078_length_1819_cov_12.332200	1819	Complete	DTR (high-confidence)		P9
NODE_1104_length_1776_cov_3.963974	1776	Complete	DTR (high-confidence)		P9
NODE_1109_length_1769_cov_142.241540	1769	Complete	DTR (medium-confidence)		P9
NODE_1116_length_1762_cov_13.251904	1762	High-quality	AAI-based (medium-confidence)		P9
NODE_1148_length_1730_cov_4.222090	1730	High-quality	AAI-based (high-confidence)	Viruses; Monodnaviria; Shotokuvirae; Cressdnaviricota; Arfiviricetes; Cirlivirales; Circoviridae; Cyclovirus; unclassified Cyclovirus; robinz virus RP_620;	P9
NODE_1177_length_1693_cov_70.862027	1693	Complete	DTR (high-confidence)		P9
k141_20	4816	High-quality	AAI-based (high-confidence)	Viruses; Monodnaviria; Sangervirae; Phixviricota; Malgrandaviricetes; Petitvirales; Microviridae; unclassified Microviridae; Microviridae sp.;	P9
k141_9296	2285	Complete	DTR (high-confidence)		P9
k141_9303	2876	Complete	DTR (high-confidence)		P9
k141_9308	2817	Complete	DTR (high-confidence)		P9
k141_9312	2161	Complete	DTR (high-confidence)	Viruses; Monodnaviria; Shotokuvirae; Cressdnaviricota; unclassified Cressdnaviricota; Syrmaticus ellioti CRESS-DNA-virus sp.;	P9
k141_3451	2007	Complete	DTR (medium-confidence)		P9
k141_447	6380	Complete	DTR (high-confidence)	Viruses; Monodnaviria; Sangervirae; Phixviricota; Malgrandaviricetes; Petitvirales; Microviridae; unclassified Microviridae; Microviridae sp.;	P9
k141_9043	4845	Complete	DTR (high-confidence)		P9
k141_9046	4198	Complete	DTR (medium-confidence)		P9
k141_6729	5622	High-quality	AAI-based (medium-confidence)	Viruses; Monodnaviria; Sangervirae; Phixviricota; Malgrandaviricetes; Petitvirales; Microviridae; unclassified Microviridae; Microvirus sp.;	P9
k141_9160	6594	Complete	DTR (high-confidence)		P9
k141_9161	2868	Complete	DTR (high-confidence)		P9
k141_9174	5019	Complete	DTR (high-confidence)	Viruses; Monodnaviria; Sangervirae; Phixviricota; Malgrandaviricetes; Petitvirales; Microviridae; unclassified Microviridae; Microvirus sp.;	P9
k141_9176	2297	Complete	DTR (high-confidence)	Viruses; Monodnaviria; Shotokuvirae; Cressdnaviricota; Arfiviricetes; Cirlivirales; Circoviridae; unclassified Circoviridae; Circoviridae sp.;	P9
k141_8901	6073	Complete	DTR (high-confidence)	Viruses; Monodnaviria; Sangervirae; Phixviricota; Malgrandaviricetes; Petitvirales; Microviridae; unclassified Microviridae; Microviridae sp.;	P9
k141_6450	4826	High-quality	AAI-based (high-confidence)	Viruses; Monodnaviria; Sangervirae; Phixviricota; Malgrandaviricetes; Petitvirales; Microviridae; unclassified Microviridae; Arizlama microvirus;	P9
k141_5897	4508	Complete	DTR (high-confidence)	Viruses; Monodnaviria; Sangervirae; Phixviricota; Malgrandaviricetes; Petitvirales; Microviridae; unclassified Microviridae; Microvirus sp.;	P9
k141_1247	2671	High-quality	AAI-based (high-confidence)	Viruses; Monodnaviria; Shotokuvirae; Cressdnaviricota; Arfiviricetes; Cremevirales; Smacoviridae; Porprismacovirus; unclassified Porprismacovirus; Porcine associated porprismacovirus;	P9
k141_6854	5433	High-quality	AAI-based (medium-confidence)		P9
k141_8908	5808	Complete	DTR (high-confidence)		P9
k141_8911	4715	Complete	DTR (high-confidence)	Viruses; Monodnaviria; Sangervirae; Phixviricota; Malgrandaviricetes; Petitvirales; Microviridae; unclassified Microviridae; Microvirus mar29;	P9
k141_8923	1862	Complete	DTR (high-confidence)		P9
k141_8924	4637	Complete	DTR (high-confidence)		P9
k141_8925	5570	Complete	DTR (high-confidence)		P9
k141_3563	5592	High-quality	AAI-based (medium-confidence)	Viruses; Monodnaviria; Sangervirae; Phixviricota; Malgrandaviricetes; Petitvirales; Microviridae; unclassified Microviridae; Microviridae sp.;	P9
k141_9050	2262	Complete	DTR (high-confidence)	Viruses; Monodnaviria; Shotokuvirae; Cressdnaviricota; Repensiviricetes; Geplafuvirales; Genomoviridae; Gemycircularvirus; unclassified Gemycircularvirus; Gila monster-associated gemycircularvirus 1;	P9
k141_9052	5028	Complete	DTR (high-confidence)	Viruses; Monodnaviria; Sangervirae; Phixviricota; Malgrandaviricetes; Petitvirales; Microviridae; unclassified Microviridae; Microviridae sp.;	P9
k141_2740	5680	Complete	DTR (high-confidence)	Viruses; Monodnaviria; Sangervirae; Phixviricota; Malgrandaviricetes; Petitvirales; Microviridae; unclassified Microviridae; Microviridae sp.;	P9
k141_3160	2807	High-quality	HMM-based (lower-bound)		P9
k141_8092	5294	High-quality	AAI-based (medium-confidence)	Viruses; Monodnaviria; Sangervirae; Phixviricota; Malgrandaviricetes; Petitvirales; Microviridae; unclassified Microviridae; Microvirus sp.;	P9
k141_2762	4388	High-quality	AAI-based (high-confidence)	Viruses; Monodnaviria; Sangervirae; Phixviricota; Malgrandaviricetes; Petitvirales; Microviridae; unclassified Microviridae; Microvirus sp.;	P9
k141_9070	2398	Complete	DTR (high-confidence)	Viruses; Monodnaviria; Shotokuvirae; Cressdnaviricota; Repensiviricetes; Geplafuvirales; Genomoviridae; Gemykibivirus; Gemykibivirus rhina1; Rhinolophus associated gemykibivirus 1; Mongoose feces-associated gemycircularvirus a;	P9
k141_8480	2860	Complete	DTR (high-confidence)		P9
k141_5370	4513	High-quality	AAI-based (medium-confidence)		P9
k141_5373	2898	High-quality	AAI-based (medium-confidence)		P9
k141_9469	5418	Complete	DTR (high-confidence)	Viruses; Monodnaviria; Sangervirae; Phixviricota; Malgrandaviricetes; Petitvirales; Microviridae;	P9
k141_9474	1855	Complete	DTR (medium-confidence)		P9
k141_9764	2168	Complete	DTR (medium-confidence)	Viruses; Monodnaviria; Shotokuvirae; Cressdnaviricota; unclassified Cressdnaviricota;	P9
k141_9609	5550	Complete	DTR (high-confidence)	Viruses; Monodnaviria; Sangervirae; Phixviricota; Malgrandaviricetes; Petitvirales; Microviridae; unclassified Microviridae; Capybara microvirus Cap3_SP_441;	P9
k141_8757	4668	Complete	DTR (high-confidence)	Viruses; Monodnaviria; Sangervirae; Phixviricota; Malgrandaviricetes; Petitvirales; Microviridae; unclassified Microviridae; Microviridae sp.;	P9
k141_8760	4851	Complete	DTR (high-confidence)	Viruses; Monodnaviria; Sangervirae; Phixviricota; Malgrandaviricetes; Petitvirales; Microviridae; unclassified Microviridae; Microviridae sp.;	P9
k141_8767	4736	Complete	DTR (high-confidence)	Viruses; Monodnaviria; Sangervirae; Phixviricota; Malgrandaviricetes; Petitvirales; Microviridae; unclassified Microviridae; Microvirus mar13;	P9
k141_2887	5460	High-quality	AAI-based (high-confidence)		P9
k141_8771	5262	Complete	DTR (high-confidence)		P9
k141_8776	5167	Complete	DTR (high-confidence)	Viruses; Monodnaviria; Sangervirae; Phixviricota; Malgrandaviricetes; Petitvirales; Microviridae; unclassified Microviridae; Microviridae sp.;	P9
k141_2076	4235	High-quality	AAI-based (medium-confidence)	Viruses; Monodnaviria; Sangervirae; Phixviricota; Malgrandaviricetes; Petitvirales; Microviridae; unclassified Microviridae; Microvirus sp.;	P9
k141_9323	2965	Complete	DTR (high-confidence)		P9
k141_9179	5513	Complete	DTR (high-confidence)	Viruses; Monodnaviria; Sangervirae; Phixviricota; Malgrandaviricetes; Petitvirales; Microviridae; unclassified Microviridae; Microvirus mar29;	P9
k141_9334	1905	Complete	DTR (high-confidence)		P9
k141_9186	5343	Complete	DTR (high-confidence)	Viruses; Monodnaviria; Sangervirae; Phixviricota; Malgrandaviricetes; Petitvirales; Microviridae; Gokushovirinae; unclassified Gokushovirinae; Gokushovirinae sp.;	P9
k141_2628	4332	High-quality	AAI-based (high-confidence)		P9
k141_8234	5652	High-quality	AAI-based (high-confidence)	Viruses; Monodnaviria; Sangervirae; Phixviricota; Malgrandaviricetes; Petitvirales; Microviridae; Gokushovirinae; unclassified Gokushovirinae; Gokushovirus WZ-2015a;	P9
k141_8624	6423	Complete	DTR (high-confidence)	Viruses; Monodnaviria; Sangervirae; Phixviricota; Malgrandaviricetes; Petitvirales; Microviridae; unclassified Microviridae; Microviridae sp.;	P9
k141_8628	5742	Complete	DTR (high-confidence)	Viruses; Monodnaviria; Sangervirae; Phixviricota; Malgrandaviricetes; Petitvirales; Microviridae; unclassified Microviridae; Microvirus sp.;	P9
k141_1816	4500	High-quality	AAI-based (medium-confidence)	Viruses; Monodnaviria; Sangervirae; Phixviricota; Malgrandaviricetes; Petitvirales; Microviridae; unclassified Microviridae; Microviridae sp.;	P9
k141_9502	2859	Complete	DTR (high-confidence)		P9
k141_6353	6056	Complete	DTR (high-confidence)	Viruses; Monodnaviria; Sangervirae; Phixviricota; Malgrandaviricetes; Petitvirales; Microviridae; unclassified Microviridae; Microviridae sp.;	P9
k141_893	5620	Complete	DTR (high-confidence)	Viruses; Monodnaviria; Sangervirae; Phixviricota; Malgrandaviricetes; Petitvirales; Microviridae; unclassified Microviridae; Microviridae sp.;	P9
k141_7835	2795	Complete	DTR (high-confidence)	Viruses; Monodnaviria; Shotokuvirae; Cressdnaviricota; Arfiviricetes; Cremevirales; Smacoviridae; Porprismacovirus; Porprismacovirus sheas3; Sheep faeces associated smacovirus 3;	P9
k141_1288	2026	Complete	DTR (medium-confidence)		P9
k141_605	2191	Complete	DTR (high-confidence)	Viruses; Monodnaviria; Shotokuvirae; Cressdnaviricota; unclassified Cressdnaviricota; CRESS viruses; CRESS virus sp.;	P9
k141_1298	4653	High-quality	AAI-based (high-confidence)	Viruses; Monodnaviria; Sangervirae; Phixviricota; Malgrandaviricetes; Petitvirales; Microviridae; unclassified Microviridae; Microviridae sp.;	P9
k141_335	4439	Complete	DTR (high-confidence)	Viruses; Monodnaviria; Sangervirae; Phixviricota; Malgrandaviricetes; Petitvirales; Microviridae; unclassified Microviridae; Microviridae sp.;	P9
k141_3455	6453	High-quality	AAI-based (medium-confidence)	Viruses; Monodnaviria; Sangervirae; Phixviricota; Malgrandaviricetes; Petitvirales; Microviridae; unclassified Microviridae; Microvirus sp.;	P9
k141_992	5300	High-quality	AAI-based (medium-confidence)	cellular organisms; Bacteria; environmental samples; uncultured bacterium;	P9
k141_2252	4637	High-quality	AAI-based (medium-confidence)	Viruses; Monodnaviria; Sangervirae; Phixviricota; Malgrandaviricetes; Petitvirales; Microviridae; unclassified Microviridae; Microvirus; unclassified Microvirus; Army ant associated microvirus 2;	P9
k141_9197	5993	Complete	DTR (high-confidence)		P9
k141_2503	4461	Complete	DTR (high-confidence)	Viruses; Monodnaviria; Sangervirae; Phixviricota; Malgrandaviricetes; Petitvirales; Microviridae; unclassified Microviridae; Microvirus sp.;	P9
k141_6609	4645	High-quality	AAI-based (high-confidence)	Viruses; Monodnaviria; Sangervirae; Phixviricota; Malgrandaviricetes; Petitvirales; Microviridae; unclassified Microviridae; Microviridae sp.;	P9
k141_8928	2414	Complete	DTR (medium-confidence)	Viruses; Monodnaviria; Shotokuvirae; Cressdnaviricota; unclassified Cressdnaviricota; Cressdnaviricota sp.;	P9
k141_6076	7489	High-quality	AAI-based (high-confidence)	Viruses; Monodnaviria; Sangervirae; Phixviricota; Malgrandaviricetes; Petitvirales; Microviridae; unclassified Microviridae; Microviridae sp.;	P9
k141_3482	2273	Complete	DTR (high-confidence)		P9
k141_3503	5569	High-quality	AAI-based (medium-confidence)		P9
k141_9635	2405	Complete	DTR (high-confidence)		P9
k141_9639	4438	Complete	DTR (high-confidence)		P9
k141_4857	5530	High-quality	AAI-based (high-confidence)	Viruses; Monodnaviria; Sangervirae; Phixviricota; Malgrandaviricetes; Petitvirales; Microviridae; unclassified Microviridae; Microviridae sp.;	P9
k141_8778	6364	Complete	DTR (high-confidence)	Viruses; Monodnaviria; Sangervirae; Phixviricota; Malgrandaviricetes; Petitvirales; Microviridae; unclassified Microviridae; Microviridae sp.;	P9
k141_8631	4494	Complete	DTR (high-confidence)	cellular organisms; Bacteria; Terrabacteria group; Bacillota; Bacilli; Bacillales; Staphylococcaceae; Mammaliicoccus; Mammaliicoccus sciuri;	P9
k141_8780	4616	Complete	DTR (high-confidence)	Viruses; Monodnaviria; Sangervirae; Phixviricota; Malgrandaviricetes; Petitvirales; Microviridae; unclassified Microviridae; Microvirus sp.;	P9
k141_4208	6025	High-quality	AAI-based (medium-confidence)	Viruses; Monodnaviria; Sangervirae; Phixviricota; Malgrandaviricetes; Petitvirales; Microviridae; unclassified Microviridae; Microviridae sp.;	P9
k141_4210	5558	High-quality	AAI-based (high-confidence)	Viruses; Monodnaviria; Sangervirae; Phixviricota; Malgrandaviricetes; Petitvirales; Microviridae; Gokushovirinae; unclassified Gokushovirinae; Gokushovirus WZ-2015a;	P9
k141_2261	5830	Complete	DTR (high-confidence)	Viruses; Monodnaviria; Sangervirae; Phixviricota; Malgrandaviricetes; Petitvirales; Microviridae; unclassified Microviridae; Microviridae sp.;	P9
k141_730	2311	High-quality	AAI-based (high-confidence)		P9
k141_9225	1912	Complete	DTR (high-confidence)	Viruses; Monodnaviria; Shotokuvirae; Cressdnaviricota; Arfiviricetes; Cirlivirales; Circoviridae; Circovirus; Circovirus parrot; Beak and feather disease virus;	P9
k141_1127	5618	High-quality	AAI-based (high-confidence)	Viruses; Monodnaviria; Sangervirae; Phixviricota; Malgrandaviricetes; Petitvirales; Microviridae; unclassified Microviridae; Microviridae sp.;	P9
k141_1336	5197	Complete	DTR (high-confidence)		P9
k141_8485	4647	Complete	DTR (high-confidence)	Viruses; Monodnaviria; Sangervirae; Phixviricota; Malgrandaviricetes; Petitvirales; Microviridae; unclassified Microviridae; Microvirus sp.;	P9
k141_3238	6159	High-quality	HMM-based (lower-bound)		P9
k141_8783	2272	Complete	DTR (high-confidence)	Viruses; Monodnaviria; Shotokuvirae; Cressdnaviricota; Repensiviricetes; Geplafuvirales; Genomoviridae; unclassified Genomoviridae; Emberiza spodocephala Genomoviridae sp.;	P9
k141_8784	4990	Complete	DTR (high-confidence)	Viruses; Monodnaviria; Sangervirae; Phixviricota; Malgrandaviricetes; Petitvirales; Microviridae; unclassified Microviridae; Microviridae sp.;	P9
k141_8793	2601	Complete	DTR (high-confidence)	Viruses; Monodnaviria; Shotokuvirae; Cressdnaviricota; Arfiviricetes; Cremevirales; Smacoviridae; unclassified Smacoviridae; Smacoviridae sp.;	P9
k141_1060	4405	Complete	DTR (high-confidence)	Viruses; Monodnaviria; Sangervirae; Phixviricota; Malgrandaviricetes; Petitvirales; Microviridae; unclassified Microviridae; Microvirus sp.;	P9
k141_9350	6085	Complete	DTR (high-confidence)		P9
k141_9353	2948	Complete	DTR (high-confidence)		P9
k141_7737	6580	High-quality	AAI-based (high-confidence)	Viruses; Monodnaviria; Sangervirae; Phixviricota; Malgrandaviricetes; Petitvirales; Microviridae; unclassified Microviridae; Microviridae sp.;	P9
k141_6120	4315	High-quality	AAI-based (high-confidence)	Viruses; Monodnaviria; Sangervirae; Phixviricota; Malgrandaviricetes; Petitvirales; Microviridae; unclassified Microviridae; Dipodfec virus UOA04_Rod_707;	P9
k141_1610	5588	Complete	DTR (high-confidence)	Viruses; Monodnaviria; Sangervirae; Phixviricota; Malgrandaviricetes; Petitvirales; Microviridae; unclassified Microviridae; Microviridae sp.;	P9
k141_7745	4999	High-quality	AAI-based (high-confidence)	Viruses; Monodnaviria; Sangervirae; Phixviricota; Malgrandaviricetes; Petitvirales; Microviridae; unclassified Microviridae; Microvirus mar29;	P9
k141_9529	2279	Complete	DTR (high-confidence)	Viruses; Monodnaviria; Shotokuvirae; Cressdnaviricota; Repensiviricetes; Geplafuvirales; Genomoviridae; unclassified Genomoviridae; Genomoviridae sp.;	P9
k141_911	4914	Complete	DTR (high-confidence)		P9
k141_3757	4423	Complete	DTR (high-confidence)	Viruses; Monodnaviria; Sangervirae; Phixviricota; Malgrandaviricetes; Petitvirales; Microviridae; unclassified Microviridae; Microviridae sp.;	P9
k141_8151	4882	High-quality	AAI-based (high-confidence)		P9
k141_2937	4243	High-quality	AAI-based (medium-confidence)	Viruses; Monodnaviria; Sangervirae; Phixviricota; Malgrandaviricetes; Petitvirales; Microviridae; unclassified Microviridae; Microviridae sp.;	P9
k141_8968	4627	Complete	DTR (high-confidence)	Viruses; Monodnaviria; Sangervirae; Phixviricota; Malgrandaviricetes; Petitvirales; Microviridae; unclassified Microviridae; Microviridae sp.;	P9
k141_8970	5131	Complete	DTR (high-confidence)	Viruses; Monodnaviria; Sangervirae; Phixviricota; Malgrandaviricetes; Petitvirales; Microviridae; unclassified Microviridae; Microviridae sp.;	P9
k141_9962	2163	Complete	DTR (high-confidence)	Viruses; Monodnaviria; Shotokuvirae; Cressdnaviricota; unclassified Cressdnaviricota; CRESS viruses; CRESS virus sp.;	P9
k141_6941	2731	Complete	DTR (high-confidence)		P9
k141_9103	5114	Complete	DTR (high-confidence)	cellular organisms; Bacteria; Terrabacteria group; Bacillota; Bacilli; Bacillales; Staphylococcaceae; Mammaliicoccus; Mammaliicoccus sciuri;	P9
k141_9111	2802	Complete	DTR (high-confidence)	Viruses; Monodnaviria; Shotokuvirae; Cressdnaviricota; Arfiviricetes; Cremevirales; Smacoviridae; unclassified Smacoviridae; Smacoviridae sp.;	P9
k141_9551	4308	Complete	DTR (high-confidence)	Viruses; Monodnaviria; Sangervirae; Phixviricota; Malgrandaviricetes; Petitvirales; Microviridae; environmental samples; Gokushovirinae environmental samples;	P9
k141_5591	5118	High-quality	AAI-based (medium-confidence)		P9
k141_9671	6524	Complete	DTR (high-confidence)		P9
k141_84	4345	High-quality	AAI-based (medium-confidence)	Viruses; Monodnaviria; Sangervirae; Phixviricota; Malgrandaviricetes; Petitvirales; Microviridae; unclassified Microviridae; Microvirus sp.;	P9
k141_2265	4613	Complete	DTR (high-confidence)		P9
k141_5959	6495	High-quality	AAI-based (medium-confidence)	Viruses; Monodnaviria; Sangervirae; Phixviricota; Malgrandaviricetes; Petitvirales; Microviridae; unclassified Microviridae; Microvirus mar65;	P9
k141_4224	6870	High-quality	AAI-based (high-confidence)	Viruses; Monodnaviria; Sangervirae; Phixviricota; Malgrandaviricetes; Petitvirales; Microviridae; unclassified Microviridae; Microviridae sp.;	P9
k141_7455	2122	High-quality	AAI-based (medium-confidence)	Viruses; Monodnaviria; Shotokuvirae; Cressdnaviricota; Arfiviricetes; Rivendellvirales; Naryaviridae; Menegrothvirus; Menegrothvirus gilly; Marmot associated feces virus 4;	P9
k141_3915	2289	Complete	DTR (high-confidence)	Viruses; Monodnaviria; Shotokuvirae; Cressdnaviricota; Repensiviricetes; Geplafuvirales; Genomoviridae; Gemykrogvirus; unclassified Gemykrogvirus; Gemykrogvirus sp.;	P9
k141_8639	5013	Complete	DTR (high-confidence)		P9
k141_8640	4961	Complete	DTR (high-confidence)	Viruses; Monodnaviria; Sangervirae; Phixviricota; Malgrandaviricetes; Petitvirales; Microviridae; unclassified Microviridae; Sigmofec virus UA08Rod_5667;	P9
k141_8643	5641	Complete	DTR (high-confidence)	Viruses; Monodnaviria; Sangervirae; Phixviricota; Malgrandaviricetes; Petitvirales; Microviridae; unclassified Microviridae; Microviridae sp.;	P9
k141_7391	4682	Complete	DTR (high-confidence)	Viruses; Monodnaviria; Sangervirae; Phixviricota; Malgrandaviricetes; Petitvirales; Microviridae; unclassified Microviridae; Microviridae sp.;	P9
k141_2678	3504	High-quality	AAI-based (medium-confidence)	Viruses; Monodnaviria; Shotokuvirae; Cressdnaviricota; unclassified Cressdnaviricota; Peromfec virus RodF5_42;	P9
k141_3284	2285	Complete	DTR (high-confidence)	Viruses; Monodnaviria; Shotokuvirae; Cressdnaviricota; Repensiviricetes; Geplafuvirales; Genomoviridae; unclassified Genomoviridae; Genomoviridae sp.;	P9
k141_535	4810	High-quality	AAI-based (high-confidence)	Viruses; Monodnaviria; Sangervirae; Phixviricota; Malgrandaviricetes; Petitvirales; Microviridae; unclassified Microviridae;	P9
k141_542	5651	High-quality	AAI-based (medium-confidence)	Viruses; Monodnaviria; Sangervirae; Phixviricota; Malgrandaviricetes; Petitvirales; Microviridae; unclassified Microviridae;	P9
k141_544	5345	High-quality	AAI-based (medium-confidence)	Viruses; Monodnaviria; Sangervirae; Phixviricota; Malgrandaviricetes; Petitvirales; Microviridae; unclassified Microviridae; Microviridae sp.;	P9
k141_4077	5634	Complete	DTR (high-confidence)	Viruses; Monodnaviria; Sangervirae; Phixviricota; Malgrandaviricetes; Petitvirales; Microviridae; unclassified Microviridae; Microviridae sp.;	P9
k141_3406	4858	Complete	ITR (medium-confidence)	cellular organisms; Bacteria; environmental samples; uncultured bacterium;	P9
k141_4229	4671	High-quality	AAI-based (medium-confidence)		P9
k141_8020	4563	High-quality	AAI-based (high-confidence)	Viruses; Monodnaviria; Sangervirae; Phixviricota; Malgrandaviricetes; Petitvirales; Microviridae; unclassified Microviridae; Microvirus sp.;	P9
k141_4889	6154	High-quality	AAI-based (high-confidence)		P9
k141_8431	7452	High-quality	AAI-based (medium-confidence)		P9
k141_1365	2740	High-quality	AAI-based (medium-confidence)		P9
k141_8980	4593	Complete	DTR (high-confidence)	Viruses; Monodnaviria; Sangervirae; Phixviricota; Malgrandaviricetes; Petitvirales; Microviridae; unclassified Microviridae; Microviridae sp.;	P9
k141_8795	4707	Complete	DTR (high-confidence)	Viruses; Monodnaviria; Sangervirae; Phixviricota; Malgrandaviricetes; Petitvirales; Microviridae; unclassified Microviridae; Microvirus sp.;	P9
k141_8801	2267	Complete	DTR (high-confidence)		P9
k141_8989	3012	Complete	DTR (high-confidence)	Viruses; Monodnaviria; Shotokuvirae; Cressdnaviricota; Arfiviricetes; Cremevirales; Smacoviridae; unclassified Smacoviridae; Smacoviridae sp.;	P9
k141_8803	5071	Complete	DTR (high-confidence)	Viruses; Monodnaviria; Sangervirae; Phixviricota; Malgrandaviricetes; Petitvirales; Microviridae; unclassified Microviridae; Microvirus sp.;	P9
k141_8807	3109	Complete	DTR (high-confidence)	Viruses; Monodnaviria; Shotokuvirae; Cressdnaviricota; Arfiviricetes; Cremevirales; Smacoviridae; Porprismacovirus; Porprismacovirus alecas1; Alces alces faeces associated smacovirus MP78;	P9
k141_8811	5290	Complete	DTR (high-confidence)	Viruses; Monodnaviria; Sangervirae; Phixviricota; Malgrandaviricetes; Petitvirales; Microviridae; unclassified Microviridae; Microviridae sp.;	P9
k141_3799	5865	Complete	DTR (high-confidence)	Viruses; Monodnaviria; Sangervirae; Phixviricota; Malgrandaviricetes; Petitvirales; Microviridae; unclassified Microviridae; Microviridae sp.;	P9
k141_2985	5712	High-quality	AAI-based (medium-confidence)	Viruses; Monodnaviria; Sangervirae; Phixviricota; Malgrandaviricetes; Petitvirales; Microviridae; unclassified Microviridae; Microviridae sp.;	P9
k141_9697	2318	Complete	DTR (high-confidence)	Viruses; Monodnaviria; Shotokuvirae; Cressdnaviricota; Repensiviricetes; Geplafuvirales; Genomoviridae; unclassified Genomoviridae; Genomoviridae sp.;	P9
k141_8534	5455	Complete	DTR (high-confidence)	Viruses; Monodnaviria; Sangervirae; Phixviricota; Malgrandaviricetes; Petitvirales; Microviridae; unclassified Microviridae; Microviridae sp.;	P9
k141_3415	2345	Complete	DTR (high-confidence)	Viruses; Monodnaviria; Shotokuvirae; Cressdnaviricota; Repensiviricetes; Geplafuvirales; Genomoviridae; unclassified Genomoviridae; Tarsiger cyanurus Genomoviridae sp.;	P9
k141_8654	6291	Complete	DTR (high-confidence)	Viruses; Monodnaviria; Sangervirae; Phixviricota; Malgrandaviricetes; Petitvirales; Microviridae; unclassified Microviridae; Microviridae sp.;	P9
k141_8655	2238	Complete	DTR (high-confidence)	Viruses; Monodnaviria; Shotokuvirae; Cressdnaviricota; Repensiviricetes; Geplafuvirales; Genomoviridae; unclassified Genomoviridae; finch CRESS-DNA virus;	P9
k141_8658	6502	Complete	DTR (high-confidence)	cellular organisms; Bacteria; FCB group; Bacteroidota/Chlorobiota group; Bacteroidota; Bacteroidia; Bacteroidales; Bacteroidaceae; Bacteroides;	P9
k141_2591	4858	Complete	DTR (high-confidence)	Viruses; Monodnaviria; Sangervirae; Phixviricota; Malgrandaviricetes; Petitvirales; Microviridae; unclassified Microviridae; Apis mellifera associated microvirus 18;	P9
k141_8659	5822	Complete	DTR (high-confidence)	Viruses; Monodnaviria; Sangervirae; Phixviricota; Malgrandaviricetes; Petitvirales; Microviridae; unclassified Microviridae; Microvirus mar21;	P9
k141_5050	4533	High-quality	AAI-based (high-confidence)	Viruses; Monodnaviria; Sangervirae; Phixviricota; Malgrandaviricetes; Petitvirales; Microviridae; unclassified Microviridae; Arizlama microvirus;	P9
k141_3141	5542	Complete	DTR (high-confidence)	Viruses; Monodnaviria; Sangervirae; Phixviricota; Malgrandaviricetes; Petitvirales; Microviridae; unclassified Microviridae; Microviridae sp.;	P9
k141_9290	2343	Complete	DTR (high-confidence)		P9
k141_2996	5589	Complete	DTR (high-confidence)	Viruses; Monodnaviria; Sangervirae; Phixviricota; Malgrandaviricetes; Petitvirales; Microviridae; unclassified Microviridae; Microviridae sp.;	P9
k141_2041	4376	High-quality	AAI-based (high-confidence)	Viruses; Monodnaviria; Sangervirae; Phixviricota; Malgrandaviricetes; Petitvirales; Microviridae; unclassified Microviridae; Dipodfec virus UOA04_Rod_707;	P9
k141_8998	2027	Complete	DTR (medium-confidence)		P9
k141_8999	2465	Complete	DTR (high-confidence)	Viruses; Monodnaviria; Shotokuvirae; Cressdnaviricota; Arfiviricetes; Cremevirales; Smacoviridae; Huchismacovirus; unclassified Huchismacovirus; Human smacovirus 1;	P9
k141_9000	2881	Complete	DTR (high-confidence)		P9
k141_5707	4625	Complete	DTR (high-confidence)	cellular organisms; Bacteria; Terrabacteria group; Mycoplasmatota; Mollicutes; Entomoplasmatales; Spiroplasmataceae; Spiroplasma; Spiroplasma phoeniceum;	P9
k141_3634	4732	High-quality	AAI-based (high-confidence)		P9
k141_8462	5222	High-quality	AAI-based (medium-confidence)	Viruses; Monodnaviria; Sangervirae; Phixviricota; Malgrandaviricetes; Petitvirales; Microviridae; unclassified Microviridae; Microviridae sp.;	P9
k141_8473	2650	High-quality	HMM-based (lower-bound)		P9
k141_8815	5461	Complete	DTR (high-confidence)	Viruses; Monodnaviria; Sangervirae; Phixviricota; Malgrandaviricetes; Petitvirales; Microviridae; unclassified Microviridae; Microviridae sp.;	P9
k141_8817	5795	Complete	DTR (high-confidence)		P9
k141_8820	5833	Complete	DTR (high-confidence)	Viruses; Monodnaviria; Sangervirae; Phixviricota; Malgrandaviricetes; Petitvirales; Microviridae; unclassified Microviridae; Microviridae sp.;	P9
k141_1195	4417	High-quality	AAI-based (medium-confidence)	Viruses; Monodnaviria; Sangervirae; Phixviricota; Malgrandaviricetes; Petitvirales; Microviridae; unclassified Microviridae; Microviridae sp.;	P9
k141_8064	5446	High-quality	AAI-based (high-confidence)	Viruses; Monodnaviria; Sangervirae; Phixviricota; Malgrandaviricetes; Petitvirales; Microviridae; unclassified Microviridae; Microvirus sp.;	P9
k141_7177	2204	High-quality	AAI-based (high-confidence)	Viruses; Monodnaviria; Shotokuvirae; Cressdnaviricota; Repensiviricetes; Geplafuvirales; Genomoviridae;	P9
k141_9158	4890	Complete	DTR (high-confidence)	cellular organisms; Bacteria; Terrabacteria group; Bacillota; Bacilli; Bacillales; Staphylococcaceae; Mammaliicoccus; Mammaliicoccus sciuri;	P9
k141_9292	2719	Complete	DTR (high-confidence)	Viruses; Monodnaviria; Shotokuvirae; Cressdnaviricota; unclassified Cressdnaviricota; CRESS viruses; CRESS virus sp.;	P9
k141_8834	5630	Complete	DTR (high-confidence)	Viruses; Monodnaviria; Sangervirae; Phixviricota; Malgrandaviricetes; Petitvirales; Microviridae; Bullavirinae; Gequatrovirus; unclassified Gequatrovirus; Escherichia phage EMCL318;	P9
k141_8837	5074	Complete	DTR (high-confidence)	Viruses; environmental samples; uncultured virus;	P9
k141_8845	5304	Complete	DTR (high-confidence)		P9
k141_8848	2014	Complete	DTR (high-confidence)	Viruses; Monodnaviria; Shotokuvirae; Cressdnaviricota; Arfiviricetes; Cirlivirales; Circoviridae; Cyclovirus; Horse associated cyclovirus 1; Cyclovirus Equ1;	P9
k141_8852	4195	Complete	DTR (high-confidence)		P9
k141_8666	5646	Complete	DTR (high-confidence)	Viruses; Monodnaviria; Sangervirae; Phixviricota; Malgrandaviricetes; Petitvirales; Microviridae; unclassified Microviridae; Microviridae sp.;	P9
k141_8588	6160	Complete	DTR (high-confidence)	Viruses; Monodnaviria; Sangervirae; Phixviricota; Malgrandaviricetes; Petitvirales; Microviridae; unclassified Microviridae; Microvirus sp.;	P9
k141_8860	5881	Complete	DTR (high-confidence)	Viruses; Monodnaviria; Sangervirae; Phixviricota; Malgrandaviricetes; Petitvirales; Microviridae; unclassified Microviridae; Microviridae sp.;	P9
k141_8667	5983	Complete	DTR (high-confidence)	Viruses; Monodnaviria; Sangervirae; Phixviricota; Malgrandaviricetes; Petitvirales; Microviridae; unclassified Microviridae; Microviridae sp.;	P9
k141_8861	4461	Complete	DTR (high-confidence)	Viruses; Monodnaviria; Sangervirae; Phixviricota; Malgrandaviricetes; Petitvirales; Microviridae; unclassified Microviridae; Microviridae sp.;	P9
k141_8589	4923	Complete	DTR (high-confidence)	Viruses; Monodnaviria; Sangervirae; Phixviricota; Malgrandaviricetes; Petitvirales; Microviridae; unclassified Microviridae; Microviridae sp.;	P9
k141_8590	4446	Complete	DTR (high-confidence)	Viruses; Monodnaviria; Sangervirae; Phixviricota; Malgrandaviricetes; Petitvirales; Microviridae; unclassified Microviridae; Microviridae sp.;	P9
k141_8872	2788	Complete	DTR (high-confidence)	Viruses; Monodnaviria; Shotokuvirae; Cressdnaviricota; Arfiviricetes; Cremevirales; Smacoviridae; Porprismacovirus; unclassified Porprismacovirus; Porcine associated porprismacovirus;	P9
k141_8672	5686	Complete	DTR (high-confidence)	Viruses; Monodnaviria; Sangervirae; Phixviricota; Malgrandaviricetes; Petitvirales; Microviridae; unclassified Microviridae; Microviridae sp.;	P9
k141_8593	6195	Complete	DTR (high-confidence)	Viruses; Monodnaviria; Sangervirae; Phixviricota; Malgrandaviricetes; Petitvirales; Microviridae; unclassified Microviridae; Microvirus sp.;	P9
k141_8881	2333	Complete	DTR (high-confidence)	Viruses; Monodnaviria; Shotokuvirae; Cressdnaviricota; Repensiviricetes; Geplafuvirales; Genomoviridae; unclassified Genomoviridae; finch CRESS-DNA virus;	P9
k141_8678	4385	Complete	DTR (high-confidence)	Viruses; Monodnaviria; Sangervirae; Phixviricota; Malgrandaviricetes; Petitvirales; Microviridae; unclassified Microviridae; Microvirus sp.;	P9
k141_8595	2776	Complete	DTR (high-confidence)		P9
k141_8681	4561	Complete	DTR (high-confidence)	Viruses; Monodnaviria; Sangervirae; Phixviricota; Malgrandaviricetes; Petitvirales; Microviridae; unclassified Microviridae; Microvirus sp.;	P9
k141_8603	4577	Complete	DTR (high-confidence)	Viruses; Monodnaviria; Sangervirae; Phixviricota; Malgrandaviricetes; Petitvirales; Microviridae; unclassified Microviridae; Microvirus sp.;	P9
k141_8604	2767	Complete	DTR (high-confidence)	Viruses; Monodnaviria; Shotokuvirae; Cressdnaviricota; Arfiviricetes; Cremevirales; Smacoviridae; Porprismacovirus; unclassified Porprismacovirus; Porcine associated porprismacovirus;	P9
k141_8683	5837	Complete	DTR (high-confidence)		P9
k141_8605	5348	Complete	DTR (high-confidence)	Viruses; Monodnaviria; Sangervirae; Phixviricota; Malgrandaviricetes; Petitvirales; Microviridae; unclassified Microviridae; Microviridae sp.;	P9
k141_8686	4782	Complete	DTR (high-confidence)	Viruses; Monodnaviria; Sangervirae; Phixviricota; Malgrandaviricetes; Petitvirales; Microviridae; unclassified Microviridae; Microviridae sp.;	P9
k141_8688	4640	Complete	DTR (high-confidence)	Viruses; Monodnaviria; Sangervirae; Phixviricota; Malgrandaviricetes; Petitvirales; Microviridae; unclassified Microviridae; Microviridae sp.;	P9
k141_8609	6591	Complete	DTR (high-confidence)	Viruses; Monodnaviria; Sangervirae; Phixviricota; Malgrandaviricetes; Petitvirales; Microviridae; unclassified Microviridae; Microviridae sp.;	P9
k141_8690	4553	Complete	DTR (high-confidence)		P9
k141_8612	5206	Complete	DTR (high-confidence)		P9
k141_8614	4661	Complete	DTR (high-confidence)		P9
k141_8702	5498	Complete	DTR (high-confidence)	Viruses; Monodnaviria; Sangervirae; Phixviricota; Malgrandaviricetes; Petitvirales; Microviridae; unclassified Microviridae; Dipodfec virus UOA04_Rod_1082;	P9
k141_8615	5367	Complete	DTR (high-confidence)	Viruses; Monodnaviria; Sangervirae; Phixviricota; Malgrandaviricetes; Petitvirales; Microviridae; unclassified Microviridae; Microviridae sp.;	P9
k141_8703	5769	Complete	DTR (high-confidence)	Viruses; Monodnaviria; Sangervirae; Phixviricota; Malgrandaviricetes; Petitvirales; Microviridae; unclassified Microviridae; Microviridae sp.;	P9
k141_8704	5060	Complete	DTR (high-confidence)	Viruses; Monodnaviria; Sangervirae; Phixviricota; Malgrandaviricetes; Petitvirales; Microviridae; unclassified Microviridae; Microviridae sp.;	P9
k141_8705	5950	Complete	DTR (high-confidence)	Viruses; Monodnaviria; Sangervirae; Phixviricota; Malgrandaviricetes; Petitvirales; Microviridae;	P9
k141_8708	4691	Complete	DTR (high-confidence)	Viruses; Monodnaviria; Sangervirae; Phixviricota; Malgrandaviricetes; Petitvirales; Microviridae; unclassified Microviridae; Microvirus; Blackfly microvirus SF02;	P9
k141_8716	6218	Complete	DTR (high-confidence)	Viruses; Monodnaviria; Sangervirae; Phixviricota; Malgrandaviricetes; Petitvirales; Microviridae; unclassified Microviridae; Microviridae sp.;	P9
k141_8719	5291	Complete	DTR (high-confidence)	Viruses; Monodnaviria; Sangervirae; Phixviricota; Malgrandaviricetes; Petitvirales; Microviridae; unclassified Microviridae; Microviridae sp.;	P9
k141_8721	4585	Complete	DTR (high-confidence)	Viruses; Monodnaviria; Sangervirae; Phixviricota; Malgrandaviricetes; Petitvirales; Microviridae; unclassified Microviridae; Microviridae sp.;	P9
k141_8722	5799	Complete	DTR (medium-confidence)		P9
k141_8723	5570	Complete	DTR (high-confidence)	Viruses; Monodnaviria; Sangervirae; Phixviricota; Malgrandaviricetes; Petitvirales; Microviridae; unclassified Microviridae; Microviridae sp.;	P9
k141_8724	6445	Complete	DTR (high-confidence)	Viruses; Monodnaviria; Sangervirae; Phixviricota; Malgrandaviricetes; Petitvirales; Microviridae; unclassified Microviridae; Microviridae sp.;	P9
k141_8726	4911	Complete	DTR (high-confidence)	Viruses; Monodnaviria; Sangervirae; Phixviricota; Malgrandaviricetes; Petitvirales; Microviridae; Gokushovirinae; unclassified Gokushovirinae; Gokushovirinae sp.;	P9
k141_8727	5039	Complete	DTR (high-confidence)	Viruses; Monodnaviria; Sangervirae; Phixviricota; Malgrandaviricetes; Petitvirales; Microviridae; unclassified Microviridae; Microviridae sp.;	P9
k141_8729	4976	Complete	DTR (high-confidence)	Viruses; Monodnaviria; Sangervirae; Phixviricota; Malgrandaviricetes; Petitvirales; Microviridae; unclassified Microviridae; Microviridae sp.;	P9
k141_8730	6221	Complete	DTR (high-confidence)		P9
k141_8731	5181	Complete	DTR (high-confidence)	Viruses; Monodnaviria; Sangervirae; Phixviricota; Malgrandaviricetes; Petitvirales; Microviridae; unclassified Microviridae; Microviridae sp.;	P9
k141_8735	4627	Complete	DTR (high-confidence)	Viruses; Monodnaviria; Sangervirae; Phixviricota; Malgrandaviricetes; Petitvirales; Microviridae; unclassified Microviridae; Microvirus sp.;	P9
k141_8738	6451	Complete	DTR (high-confidence)		P9
k141_8739	5401	Complete	DTR (high-confidence)	Viruses; Monodnaviria; Sangervirae; Phixviricota; Malgrandaviricetes; Petitvirales; Microviridae; unclassified Microviridae; Microvirus mar29;	P9
NODE_9_length_8449_cov_24.314153	8449	High-quality	AAI-based (high-confidence)	Viruses; Monodnaviria; Sangervirae; Phixviricota; Malgrandaviricetes; Petitvirales; Microviridae; environmental samples; uncultured Microviridae;	P10
NODE_14_length_6140_cov_14.764174	6140	Complete	DTR (high-confidence)	Viruses; Monodnaviria; Sangervirae; Phixviricota; Malgrandaviricetes; Petitvirales; Microviridae; unclassified Microviridae; Microviridae sp.;	P10
NODE_15_length_5967_cov_14.677267	5967	Complete	DTR (high-confidence)	Viruses; Monodnaviria; Sangervirae; Phixviricota; Malgrandaviricetes; Petitvirales; Microviridae; unclassified Microviridae; Microvirus sp.;	P10
NODE_18_length_5761_cov_13.781984	5761	Complete	DTR (high-confidence)	Viruses; Monodnaviria; Sangervirae; Phixviricota; Malgrandaviricetes; Petitvirales; Microviridae; unclassified Microviridae; Microviridae sp.;	P10
NODE_19_length_5698_cov_66.224880	5698	Complete	DTR (high-confidence)	Viruses; Monodnaviria; Sangervirae; Phixviricota; Malgrandaviricetes; Petitvirales; Microviridae; unclassified Microviridae; Tortoise microvirus 85;	P10
NODE_20_length_5683_cov_15.342928	5683	Complete	DTR (high-confidence)	Viruses; Monodnaviria; Sangervirae; Phixviricota; Malgrandaviricetes; Petitvirales; Microviridae; unclassified Microviridae; Microviridae sp.;	P10
NODE_21_length_5539_cov_35.143508	5539	High-quality	AAI-based (high-confidence)	Viruses; Monodnaviria; Sangervirae; Phixviricota; Malgrandaviricetes; Petitvirales; Microviridae; unclassified Microviridae; Microviridae sp.;	P10
NODE_22_length_5466_cov_12.000924	5466	High-quality	AAI-based (high-confidence)	Viruses; Monodnaviria; Sangervirae; Phixviricota; Malgrandaviricetes; Petitvirales; Microviridae; unclassified Microviridae; Microviridae sp.;	P10
NODE_23_length_5414_cov_178.737638	5414	Complete	DTR (high-confidence)	Viruses; Monodnaviria; Sangervirae; Phixviricota; Malgrandaviricetes; Petitvirales; Microviridae; unclassified Microviridae; Microviridae sp.;	P10
NODE_24_length_5408_cov_61.506632	5408	High-quality	AAI-based (high-confidence)	Viruses; Monodnaviria; Sangervirae; Phixviricota; Malgrandaviricetes; Petitvirales; Microviridae; environmental samples; uncultured Microviridae;	P10
NODE_25_length_5400_cov_21.414406	5400	Complete	DTR (high-confidence)	Viruses; Monodnaviria; Sangervirae; Phixviricota; Malgrandaviricetes; Petitvirales; Microviridae; unclassified Microviridae; Microviridae sp.;	P10
NODE_26_length_5372_cov_7.823021	5372	High-quality	AAI-based (medium-confidence)	Viruses; Monodnaviria; Sangervirae; Phixviricota; Malgrandaviricetes; Petitvirales; Microviridae; unclassified Microviridae; Microviridae sp.;	P10
NODE_29_length_5148_cov_54.389947	5148	Complete	DTR (medium-confidence)	Viruses; Monodnaviria; Sangervirae; Phixviricota; Malgrandaviricetes; Petitvirales; Microviridae; unclassified Microviridae; Microviridae sp.;	P10
NODE_30_length_5119_cov_17.872630	5119	High-quality	AAI-based (medium-confidence)		P10
NODE_32_length_5039_cov_43.882424	5039	Complete	DTR (high-confidence)	Viruses;	P10
NODE_35_length_4947_cov_27.178455	4947	Complete	DTR (high-confidence)	Viruses; Monodnaviria; Sangervirae; Phixviricota; Malgrandaviricetes; Petitvirales; Microviridae; unclassified Microviridae; Microvirus mar29;	P10
NODE_36_length_4944_cov_23.052362	4944	Complete	DTR (high-confidence)	Viruses; Monodnaviria; Sangervirae; Phixviricota; Malgrandaviricetes; Petitvirales; Microviridae; unclassified Microviridae; Microvirus sp.;	P10
NODE_37_length_4926_cov_9.955861	4926	Complete	DTR (high-confidence)	Viruses; Monodnaviria; Sangervirae; Phixviricota; Malgrandaviricetes; Petitvirales; Microviridae; unclassified Microviridae; Microviridae sp.;	P10
NODE_38_length_4914_cov_5.616588	4914	High-quality	AAI-based (high-confidence)	Viruses; Monodnaviria; Sangervirae; Phixviricota; Malgrandaviricetes; Petitvirales; Microviridae; unclassified Microviridae; Microvirus sp.;	P10
NODE_39_length_4828_cov_22.294574	4828	Complete	DTR (high-confidence)	Viruses; Monodnaviria; Sangervirae; Phixviricota; Malgrandaviricetes; Petitvirales; Microviridae; unclassified Microviridae; Microviridae sp.;	P10
NODE_40_length_4794_cov_15.951678	4794	Complete	DTR (high-confidence)	Viruses; Monodnaviria; Sangervirae; Phixviricota; Malgrandaviricetes; Petitvirales; Microviridae; environmental samples; Gokushovirinae environmental samples;	P10
NODE_41_length_4791_cov_54.727618	4791	Complete	DTR (high-confidence)		P10
NODE_42_length_4752_cov_10.035129	4752	High-quality	AAI-based (high-confidence)	Viruses; Monodnaviria; Sangervirae; Phixviricota; Malgrandaviricetes; Petitvirales; Microviridae; environmental samples; Gokushovirinae environmental samples;	P10
NODE_44_length_4738_cov_23.961777	4738	Complete	DTR (high-confidence)	Viruses; Monodnaviria; Sangervirae; Phixviricota; Malgrandaviricetes; Petitvirales; Microviridae; unclassified Microviridae; Microviridae sp.;	P10
NODE_45_length_4735_cov_38.377564	4735	Complete	DTR (high-confidence)	Viruses; Monodnaviria; Sangervirae; Phixviricota; Malgrandaviricetes; Petitvirales; Microviridae; unclassified Microviridae; Microviridae sp.;	P10
NODE_46_length_4718_cov_122.951533	4718	Complete	DTR (high-confidence)	Viruses; Monodnaviria; Sangervirae; Phixviricota; Malgrandaviricetes; Petitvirales; Microviridae; unclassified Microviridae; Apis mellifera associated microvirus 5;	P10
NODE_48_length_4707_cov_7.982588	4707	High-quality	AAI-based (medium-confidence)	Viruses; Monodnaviria; Sangervirae; Phixviricota; Malgrandaviricetes; Petitvirales; Microviridae; unclassified Microviridae; Microvirus sp.;	P10
NODE_49_length_4693_cov_9.950410	4693	High-quality	AAI-based (high-confidence)	Viruses; Monodnaviria; Sangervirae; Phixviricota; Malgrandaviricetes; Petitvirales; Microviridae; unclassified Microviridae; Microvirus sp.;	P10
NODE_50_length_4689_cov_4.874191	4689	High-quality	AAI-based (high-confidence)	Viruses; Monodnaviria; Sangervirae; Phixviricota; Malgrandaviricetes; Petitvirales; Microviridae; unclassified Microviridae; Microviridae sp.;	P10
NODE_51_length_4688_cov_21.276711	4688	Complete	DTR (high-confidence)	Viruses; Monodnaviria; Sangervirae; Phixviricota; Malgrandaviricetes; Petitvirales; Microviridae; unclassified Microviridae; Microvirus; Blackfly microvirus SF02;	P10
NODE_54_length_4638_cov_19.539603	4638	Complete	DTR (high-confidence)	Viruses; Monodnaviria; Sangervirae; Phixviricota; Malgrandaviricetes; Petitvirales; Microviridae; unclassified Microviridae; Microviridae sp.;	P10
NODE_55_length_4630_cov_518.129836	4630	Complete	DTR (high-confidence)	Viruses; Monodnaviria; Sangervirae; Phixviricota; Malgrandaviricetes; Petitvirales; Microviridae; unclassified Microviridae; Capybara microvirus Cap3_SP_645;	P10
NODE_56_length_4630_cov_87.388415	4630	High-quality	AAI-based (high-confidence)	Viruses; Monodnaviria; Sangervirae; Phixviricota; Malgrandaviricetes; Petitvirales; Microviridae; environmental samples; Gokushovirinae environmental samples;	P10
NODE_57_length_4621_cov_11.959045	4621	High-quality	AAI-based (high-confidence)	Viruses; Monodnaviria; Sangervirae; Phixviricota; Malgrandaviricetes; Petitvirales; Microviridae; unclassified Microviridae; Apis mellifera associated microvirus 25;	P10
NODE_58_length_4619_cov_40.499124	4619	Complete	DTR (high-confidence)	Viruses; Monodnaviria; Sangervirae; Phixviricota; Malgrandaviricetes; Petitvirales; Microviridae; unclassified Microviridae; Microvirus; Blackfly microvirus SF02;	P10
NODE_59_length_4610_cov_16.121186	4610	Complete	DTR (high-confidence)		P10
NODE_60_length_4602_cov_12.781834	4602	High-quality	AAI-based (medium-confidence)	Viruses; Monodnaviria; Sangervirae; Phixviricota; Malgrandaviricetes; Petitvirales; Microviridae; unclassified Microviridae; Microviridae sp.;	P10
NODE_61_length_4593_cov_66.666814	4593	Complete	DTR (high-confidence)	Viruses; Monodnaviria; Sangervirae; Phixviricota; Malgrandaviricetes; Petitvirales; Microviridae; unclassified Microviridae; Microvirus sp.;	P10
NODE_62_length_4590_cov_6.371334	4590	High-quality	AAI-based (medium-confidence)	Viruses; environmental samples; uncultured virus;	P10
NODE_63_length_4584_cov_11.779863	4584	Complete	DTR (high-confidence)		P10
NODE_64_length_4583_cov_3392.303445	4583	Complete	DTR (high-confidence)	Viruses;	P10
NODE_66_length_4568_cov_13.401285	4568	Complete	DTR (high-confidence)	Viruses; Monodnaviria; Sangervirae; Phixviricota; Malgrandaviricetes; Petitvirales; Microviridae; unclassified Microviridae; Apis mellifera associated microvirus 17;	P10
NODE_67_length_4563_cov_37.829193	4563	Complete	DTR (high-confidence)	Viruses; Monodnaviria; Sangervirae; Phixviricota; Malgrandaviricetes; Petitvirales; Microviridae; unclassified Microviridae; Arizlama microvirus;	P10
NODE_68_length_4550_cov_4.389766	4550	High-quality	AAI-based (medium-confidence)	Viruses; Monodnaviria; Sangervirae; Phixviricota; Malgrandaviricetes; Petitvirales; Microviridae; unclassified Microviridae; Microviridae sp.;	P10
NODE_69_length_4545_cov_14.609577	4545	Complete	DTR (high-confidence)		P10
NODE_71_length_4534_cov_14.297834	4534	Complete	DTR (high-confidence)	Viruses; Monodnaviria; Sangervirae; Phixviricota; Malgrandaviricetes; Petitvirales; Microviridae; unclassified Microviridae; Microviridae sp.;	P10
NODE_72_length_4531_cov_5.987712	4531	High-quality	AAI-based (high-confidence)	Viruses; Monodnaviria; Sangervirae; Phixviricota; Malgrandaviricetes; Petitvirales; Microviridae; Gokushovirinae; unclassified Gokushovirinae; Kummerowia striata gokushovirus;	P10
NODE_73_length_4527_cov_25.158766	4527	Complete	DTR (high-confidence)		P10
NODE_74_length_4523_cov_11.175246	4523	High-quality	AAI-based (high-confidence)	Viruses; Monodnaviria; Sangervirae; Phixviricota; Malgrandaviricetes; Petitvirales; Microviridae; unclassified Microviridae; Microviridae sp.;	P10
NODE_76_length_4503_cov_11.633768	4503	Complete	DTR (high-confidence)	Viruses; Monodnaviria; Sangervirae; Phixviricota; Malgrandaviricetes; Petitvirales; Microviridae; unclassified Microviridae; Microviridae sp.;	P10
NODE_77_length_4476_cov_9.067179	4476	Complete	DTR (high-confidence)	Viruses; environmental samples; uncultured virus;	P10
NODE_78_length_4470_cov_502.014723	4470	High-quality	AAI-based (high-confidence)	Viruses; Monodnaviria; Sangervirae; Phixviricota; Malgrandaviricetes; Petitvirales; Microviridae; unclassified Microviridae; Microviridae sp.;	P10
NODE_81_length_4454_cov_10.238236	4454	Complete	DTR (high-confidence)		P10
NODE_82_length_4453_cov_13.084129	4453	High-quality	AAI-based (high-confidence)	Viruses; Monodnaviria; Sangervirae; Phixviricota; Malgrandaviricetes; Petitvirales; Microviridae; unclassified Microviridae; Microviridae sp.;	P10
NODE_84_length_4448_cov_4.131118	4448	High-quality	AAI-based (high-confidence)	Viruses; Monodnaviria; Sangervirae; Phixviricota; Malgrandaviricetes; Petitvirales; Microviridae; unclassified Microviridae; Microvirus sp.;	P10
NODE_85_length_4435_cov_42.056849	4435	Complete	DTR (high-confidence)	Viruses; Monodnaviria; Sangervirae; Phixviricota; Malgrandaviricetes; Petitvirales; Microviridae; unclassified Microviridae; Arizlama microvirus;	P10
NODE_86_length_4429_cov_18.467535	4429	Complete	DTR (high-confidence)	cellular organisms; Bacteria; Terrabacteria group; Bacillota; Bacilli; Bacillales; Staphylococcaceae; Mammaliicoccus; Mammaliicoccus sciuri;	P10
NODE_88_length_4417_cov_8.805594	4417	High-quality	AAI-based (medium-confidence)	Viruses; Monodnaviria; Sangervirae; Phixviricota; Malgrandaviricetes; Petitvirales; Microviridae; unclassified Microviridae; Microviridae sp.;	P10
NODE_89_length_4414_cov_17.779537	4414	Complete	DTR (high-confidence)	Viruses; Monodnaviria; Sangervirae; Phixviricota; Malgrandaviricetes; Petitvirales; Microviridae; unclassified Microviridae; robinz microvirus RP_32;	P10
NODE_90_length_4411_cov_171.869605	4411	Complete	DTR (high-confidence)	Viruses; Monodnaviria; Sangervirae; Phixviricota; Malgrandaviricetes; Petitvirales; Microviridae; unclassified Microviridae; Microviridae sp.;	P10
NODE_91_length_4401_cov_39.844455	4401	Complete	DTR (high-confidence)	cellular organisms; Bacteria; Pseudomonadota; Gammaproteobacteria; Moraxellales; Moraxellaceae; Acinetobacter; Acinetobacter baylyi;	P10
NODE_92_length_4389_cov_10.725427	4389	Complete	DTR (high-confidence)	Viruses; Monodnaviria; Sangervirae; Phixviricota; Malgrandaviricetes; Petitvirales; Microviridae; unclassified Microviridae; Microvirus sp.;	P10
NODE_94_length_4364_cov_2683.543978	4364	Complete	DTR (high-confidence)	Viruses; Monodnaviria; Sangervirae; Phixviricota; Malgrandaviricetes; Petitvirales; Microviridae; unclassified Microviridae; Microviridae sp.;	P10
NODE_95_length_4363_cov_8.199861	4363	High-quality	AAI-based (high-confidence)		P10
NODE_96_length_4361_cov_10.419415	4361	High-quality	AAI-based (medium-confidence)	Viruses; Monodnaviria; Sangervirae; Phixviricota; Malgrandaviricetes; Petitvirales; Microviridae; unclassified Microviridae; Microviridae sp.;	P10
NODE_97_length_4355_cov_15.765116	4355	Complete	DTR (high-confidence)	Viruses; Monodnaviria; Sangervirae; Phixviricota; Malgrandaviricetes; Petitvirales; Microviridae; environmental samples; uncultured Microviridae;	P10
NODE_99_length_4352_cov_13.419595	4352	High-quality	AAI-based (high-confidence)	Viruses; Monodnaviria; Sangervirae; Phixviricota; Malgrandaviricetes; Petitvirales; Microviridae; unclassified Microviridae; Microviridae sp.;	P10
NODE_100_length_4352_cov_10.200372	4352	High-quality	AAI-based (medium-confidence)		P10
NODE_101_length_4340_cov_23.273746	4340	Complete	DTR (high-confidence)		P10
NODE_103_length_4328_cov_8.906623	4328	Complete	DTR (high-confidence)	Viruses; Monodnaviria; Sangervirae; Phixviricota; Malgrandaviricetes; Petitvirales; Microviridae; unclassified Microviridae; Arizlama microvirus;	P10
NODE_104_length_4317_cov_35.934303	4317	Complete	DTR (high-confidence)		P10
NODE_105_length_4316_cov_12.502934	4316	Complete	DTR (high-confidence)	Viruses; Monodnaviria; Sangervirae; Phixviricota; Malgrandaviricetes; Petitvirales; Microviridae; unclassified Microviridae; Microvirus sp.;	P10
NODE_106_length_4303_cov_163.295904	4303	Complete	DTR (high-confidence)	Viruses; unclassified bacterial viruses; environmental samples; uncultured phage;	P10
NODE_107_length_4297_cov_8.400754	4297	High-quality	AAI-based (high-confidence)	Viruses; Monodnaviria; Sangervirae; Phixviricota; Malgrandaviricetes; Petitvirales; Microviridae; unclassified Microviridae; Microviridae sp.;	P10
NODE_108_length_4296_cov_10.263617	4296	High-quality	AAI-based (high-confidence)	Viruses; Monodnaviria; Sangervirae; Phixviricota; Malgrandaviricetes; Petitvirales; Microviridae; unclassified Microviridae; Microviridae sp.;	P10
NODE_110_length_4273_cov_35.434092	4273	Complete	DTR (high-confidence)	Viruses; Monodnaviria; Sangervirae; Phixviricota; Malgrandaviricetes; Petitvirales; Microviridae; unclassified Microviridae; Microvirus sp.;	P10
NODE_111_length_4273_cov_13.268137	4273	Complete	DTR (high-confidence)	Viruses; Monodnaviria; Sangervirae; Phixviricota; Malgrandaviricetes; Petitvirales; Microviridae; unclassified Microviridae; robinz microvirus RP_133;	P10
NODE_112_length_4256_cov_5.986432	4256	High-quality	AAI-based (medium-confidence)	Viruses; Monodnaviria; Sangervirae; Phixviricota; Malgrandaviricetes; Petitvirales; Microviridae; unclassified Microviridae; Microviridae sp.;	P10
NODE_113_length_4255_cov_50.842619	4255	Complete	DTR (high-confidence)	Viruses; Monodnaviria; Sangervirae; Phixviricota; Malgrandaviricetes; Petitvirales; Microviridae; unclassified Microviridae; Microviridae sp.;	P10
NODE_114_length_4249_cov_11.063424	4249	High-quality	AAI-based (medium-confidence)		P10
NODE_115_length_4248_cov_16.823038	4248	Complete	DTR (high-confidence)	Viruses; Monodnaviria; Sangervirae; Phixviricota; Malgrandaviricetes; Petitvirales; Microviridae; Gokushovirinae; Bdellomicrovirus; Bdellomicrovirus MH2K; Bdellovibrio phage phiMH2K;	P10
NODE_116_length_4243_cov_7.546084	4243	High-quality	AAI-based (high-confidence)	Viruses; Monodnaviria; Sangervirae; Phixviricota; Malgrandaviricetes; Petitvirales; Microviridae; unclassified Microviridae; Microvirus sp.;	P10
NODE_117_length_4239_cov_5.329111	4239	High-quality	AAI-based (medium-confidence)	Viruses; Monodnaviria; Sangervirae; Phixviricota; Malgrandaviricetes; Petitvirales; Microviridae; unclassified Microviridae; Microviridae sp.;	P10
NODE_118_length_4232_cov_36.569787	4232	Complete	DTR (high-confidence)	Viruses; Monodnaviria; Sangervirae; Phixviricota; Malgrandaviricetes; Petitvirales; Microviridae; unclassified Microviridae; Microviridae sp.;	P10
NODE_120_length_4183_cov_8.876938	4183	High-quality	AAI-based (high-confidence)	Viruses; Monodnaviria; Sangervirae; Phixviricota; Malgrandaviricetes; Petitvirales; Microviridae; unclassified Microviridae; Microviridae sp.;	P10
NODE_121_length_4166_cov_9.804914	4166	High-quality	AAI-based (high-confidence)	Viruses; Monodnaviria; Sangervirae; Phixviricota; Malgrandaviricetes; Petitvirales; Microviridae; unclassified Microviridae; Microviridae sp.;	P10
NODE_124_length_4111_cov_648.195266	4111	High-quality	AAI-based (high-confidence)	Viruses; Monodnaviria; Sangervirae; Phixviricota; Malgrandaviricetes; Petitvirales; Microviridae; unclassified Microviridae; Microviridae sp.;	P10
NODE_165_length_3219_cov_11.094185	3219	High-quality	HMM-based (lower-bound)		P10
NODE_170_length_3175_cov_4.333013	3175	High-quality	AAI-based (medium-confidence)		P10
NODE_173_length_3133_cov_10.064327	3133	Complete	ITR (high-confidence)	Viruses; Monodnaviria; Shotokuvirae; Cressdnaviricota; Repensiviricetes; Geplafuvirales; Geminiviridae; Mastrevirus; Digitaria didactyla striate mosaic virus;	P10
NODE_180_length_3062_cov_107.066844	3062	High-quality	HMM-based (lower-bound)		P10
NODE_188_length_2940_cov_10.305026	2940	High-quality	AAI-based (medium-confidence)	Viruses; environmental samples; uncultured virus;	P10
NODE_194_length_2871_cov_97.120384	2871	High-quality	AAI-based (medium-confidence)		P10
NODE_204_length_2730_cov_12.380561	2730	High-quality	AAI-based (medium-confidence)	Viruses; unclassified viruses; unclassified DNA viruses; Blackfly DNA Virus 12;	P10
NODE_205_length_2725_cov_190.841199	2725	Complete	DTR (high-confidence)		P10
NODE_212_length_2652_cov_268.037736	2652	Complete	DTR (high-confidence)	Viruses; Monodnaviria; Shotokuvirae; Cressdnaviricota; unclassified Cressdnaviricota; Cressdnaviricota sp.;	P10
NODE_221_length_2599_cov_152.132862	2599	Complete	DTR (medium-confidence)		P10
NODE_223_length_2583_cov_67.810918	2583	Complete	DTR (high-confidence)		P10
NODE_227_length_2541_cov_139.518504	2541	High-quality	HMM-based (lower-bound)		P10
NODE_248_length_2402_cov_27.836813	2402	Complete	DTR (high-confidence)	Viruses; Monodnaviria; Shotokuvirae; Cressdnaviricota; Repensiviricetes; Geplafuvirales; Geminiviridae; unclassified Geminiviridae; Geminiviridae sp.;	P10
NODE_251_length_2374_cov_896.341958	2374	Complete	DTR (high-confidence)	Viruses; unclassified viruses; Virus sp.;	P10
NODE_258_length_2327_cov_26.141725	2327	Complete	DTR (high-confidence)	Viruses; Monodnaviria; Shotokuvirae; Cressdnaviricota; unclassified Cressdnaviricota; CRESS viruses; CRESS virus sp.;	P10
NODE_265_length_2273_cov_6.976105	2273	High-quality	HMM-based (lower-bound)		P10
NODE_271_length_2244_cov_21.817725	2244	Complete	DTR (high-confidence)		P10
NODE_274_length_2225_cov_5.532719	2225	Complete	DTR (high-confidence)	Viruses; Monodnaviria; Shotokuvirae; Cressdnaviricota; Repensiviricetes; Geplafuvirales; Genomoviridae; unclassified Genomoviridae; Chicken genomovirus mg4_1259;	P10
NODE_291_length_2149_cov_6.953200	2149	High-quality	AAI-based (high-confidence)	Viruses; Monodnaviria; Shotokuvirae; Cressdnaviricota; Repensiviricetes; Geplafuvirales; Genomoviridae;	P10
NODE_307_length_2087_cov_40.190453	2087	High-quality	AAI-based (medium-confidence)		P10
NODE_313_length_2061_cov_4.874875	2061	High-quality	AAI-based (high-confidence)	Viruses; Monodnaviria; Shotokuvirae; Cressdnaviricota; Repensiviricetes; Geplafuvirales; Genomoviridae; unclassified Genomoviridae; Genomoviridae sp.;	P10
NODE_316_length_2047_cov_18.469880	2047	Complete	DTR (high-confidence)	Viruses; Monodnaviria; Shotokuvirae; Cressdnaviricota; unclassified Cressdnaviricota; CRESS viruses; CRESS virus sp.;	P10
NODE_320_length_2032_cov_2957.105210	2032	Complete	DTR (high-confidence)		P10
NODE_324_length_2014_cov_7.395100	2014	Complete	DTR (high-confidence)		P10
NODE_326_length_2002_cov_7.828454	2002	Complete	DTR (high-confidence)		P10
NODE_329_length_1977_cov_5.440687	1977	Complete	DTR (high-confidence)		P10
NODE_330_length_1973_cov_37.307091	1973	Complete	DTR (high-confidence)	Viruses; Monodnaviria; Shotokuvirae; Cressdnaviricota; Arfiviricetes; Cirlivirales; Circoviridae; Cyclovirus; Dragonfly associated cyclovirus 4;	P10
NODE_338_length_1941_cov_19.038176	1941	Complete	DTR (high-confidence)		P10
NODE_345_length_1920_cov_185.304558	1920	Complete	DTR (high-confidence)		P10
NODE_347_length_1916_cov_945.133799	1916	Complete	DTR (medium-confidence)	Viruses; Monodnaviria; Shotokuvirae; Cressdnaviricota; Arfiviricetes; Cirlivirales; Circoviridae; unclassified Circoviridae; Ficedula parva Circoviridae sp.;	P10
NODE_348_length_1911_cov_11.094289	1911	Complete	DTR (high-confidence)		P10
NODE_354_length_1899_cov_11.868221	1899	Complete	DTR (medium-confidence)		P10
NODE_363_length_1854_cov_10.541412	1854	High-quality	AAI-based (medium-confidence)	Viruses; Monodnaviria; Shotokuvirae; Cressdnaviricota; Arfiviricetes; Cirlivirales; Circoviridae; unclassified Circoviridae; Callinectes sapidus associated circular virus;	P10
NODE_364_length_1853_cov_367.530590	1853	Complete	DTR (medium-confidence)		P10
NODE_374_length_1834_cov_66762.953345	1834	Complete	DTR (high-confidence)	Viruses; Monodnaviria; Shotokuvirae; Cressdnaviricota; Arfiviricetes; Cirlivirales; Circoviridae; Cyclovirus; unclassified Cyclovirus; Mongoose-associated cyclovirus;	P10
NODE_383_length_1819_cov_71.825964	1819	Complete	DTR (medium-confidence)		P10
NODE_386_length_1813_cov_9.042093	1813	Complete	DTR (high-confidence)		P10
NODE_391_length_1806_cov_202.737864	1806	Complete	DTR (medium-confidence)		P10
NODE_442_length_1661_cov_11.745330	1661	Complete	DTR (medium-confidence)		P10
NODE_447_length_1648_cov_123.349027	1648	Complete	DTR (high-confidence)	Viruses; Monodnaviria; Shotokuvirae; Cressdnaviricota; Arfiviricetes; Cirlivirales; Circoviridae; unclassified Circoviridae; Bat circovirus POA/I;	P10
k141_20005	4804	Complete	DTR (high-confidence)	Viruses; Monodnaviria; Sangervirae; Phixviricota; Malgrandaviricetes; Petitvirales; Microviridae; unclassified Microviridae; Apis mellifera associated microvirus 5;	P10
k141_20007	4441	Complete	DTR (high-confidence)	Viruses; Monodnaviria; Sangervirae; Phixviricota; Malgrandaviricetes; Petitvirales; Microviridae; environmental samples; uncultured Microviridae;	P10
k141_15928	4381	Complete	DTR (high-confidence)	Viruses; Monodnaviria; Sangervirae; Phixviricota; Malgrandaviricetes; Petitvirales; Microviridae; unclassified Microviridae; Microvirus sp.;	P10
k141_6697	2064	High-quality	HMM-based (lower-bound)		P10
k141_11600	2118	Complete	DTR (high-confidence)		P10
k141_2860	4078	High-quality	AAI-based (high-confidence)	Viruses; Monodnaviria; Sangervirae; Phixviricota; Malgrandaviricetes; Petitvirales; Microviridae; unclassified Microviridae; Microviridae sp.;	P10
k141_3162	8205	High-quality	AAI-based (high-confidence)	Viruses; Monodnaviria; Sangervirae; Phixviricota; Malgrandaviricetes; Petitvirales; Microviridae; unclassified Microviridae; Microviridae sp.;	P10
k141_19009	2185	High-quality	AAI-based (medium-confidence)		P10
k141_7773	4406	High-quality	AAI-based (medium-confidence)	Viruses; Monodnaviria; Sangervirae; Phixviricota; Malgrandaviricetes; Petitvirales; Microviridae; unclassified Microviridae; Microviridae sp.;	P10
k141_9071	1926	High-quality	AAI-based (high-confidence)	Viruses; Monodnaviria; Shotokuvirae; Cressdnaviricota; Arfiviricetes; Cirlivirales; Circoviridae; Cyclovirus; Dragonfly associated cyclovirus 4; Bat circovirus ZS/China/2011;	P10
k141_4694	1990	Complete	DTR (high-confidence)	Viruses; Monodnaviria; Shotokuvirae; Cressdnaviricota; Arfiviricetes; Cirlivirales; Circoviridae; unclassified Circoviridae; Ficedula parva Circoviridae sp.;	P10
k141_20304	1936	Complete	DTR (high-confidence)		P10
k141_8023	2181	High-quality	AAI-based (high-confidence)	Viruses; Monodnaviria; Shotokuvirae; Cressdnaviricota; Repensiviricetes; Geplafuvirales; Genomoviridae; unclassified Genomoviridae; Genomoviridae sp.;	P10
k141_17041	4354	Complete	DTR (high-confidence)	Viruses; Monodnaviria; Sangervirae; Phixviricota; Malgrandaviricetes; Petitvirales; Microviridae; unclassified Microviridae; Microvirus sp.;	P10
k141_7333	4585	High-quality	AAI-based (high-confidence)	Viruses; Monodnaviria; Sangervirae; Phixviricota; Malgrandaviricetes; Petitvirales; Microviridae; unclassified Microviridae; Microviridae sp.;	P10
k141_7857	4703	High-quality	AAI-based (high-confidence)	Viruses; Monodnaviria; Sangervirae; Phixviricota; Malgrandaviricetes; Petitvirales; Microviridae; environmental samples; Gokushovirinae environmental samples;	P10
k141_14784	4396	Complete	DTR (high-confidence)	Viruses; Monodnaviria; Sangervirae; Phixviricota; Malgrandaviricetes; Petitvirales; Microviridae; unclassified Microviridae; Microviridae sp.;	P10
k141_9532	5612	High-quality	AAI-based (medium-confidence)	Viruses; Monodnaviria; Sangervirae; Phixviricota; Malgrandaviricetes; Petitvirales; Microviridae; unclassified Microviridae; Microvirus sp.;	P10
k141_13974	1912	Complete	DTR (high-confidence)	Viruses; Monodnaviria; Shotokuvirae; Cressdnaviricota; Arfiviricetes; Cirlivirales; Circoviridae; Cyclovirus; Rodent associated cyclovirus 2;	P10
k141_13986	1918	Complete	DTR (high-confidence)	Viruses; Monodnaviria; Shotokuvirae; Cressdnaviricota; Arfiviricetes; Cirlivirales; Circoviridae; Cyclovirus; Rodent associated cyclovirus 2;	P10
k141_20015	4500	Complete	DTR (high-confidence)	Viruses; Monodnaviria; Sangervirae; Phixviricota; Malgrandaviricetes; Petitvirales; Microviridae; unclassified Microviridae; robinz microvirus RP_32;	P10
k141_20019	4402	Complete	DTR (high-confidence)	Viruses; Monodnaviria; Sangervirae; Phixviricota; Malgrandaviricetes; Petitvirales; Microviridae; unclassified Microviridae; Microvirus sp.;	P10
k141_20022	4774	Complete	DTR (high-confidence)	Viruses; Monodnaviria; Sangervirae; Phixviricota; Malgrandaviricetes; Petitvirales; Microviridae; unclassified Microviridae; Microvirus; Blackfly microvirus SF02;	P10
k141_20023	4896	Complete	DTR (high-confidence)	Viruses; Monodnaviria; Sangervirae; Phixviricota; Malgrandaviricetes; Petitvirales; Microviridae; unclassified Microviridae; Microvirus sp.;	P10
k141_20025	4821	Complete	DTR (high-confidence)	Viruses; Monodnaviria; Sangervirae; Phixviricota; Malgrandaviricetes; Petitvirales; Microviridae; unclassified Microviridae; Microviridae sp.;	P10
k141_20026	5030	Complete	DTR (high-confidence)	Viruses; Monodnaviria; Sangervirae; Phixviricota; Malgrandaviricetes; Petitvirales; Microviridae; unclassified Microviridae; Microvirus sp.;	P10
k141_10926	1920	Complete	DTR (high-confidence)	Viruses; Monodnaviria; Shotokuvirae; Cressdnaviricota; Arfiviricetes; Cirlivirales; Circoviridae; Cyclovirus; unclassified Cyclovirus; Mongoose-associated cyclovirus;	P10
k141_14007	4606	Complete	DTR (high-confidence)	Viruses; Monodnaviria; Sangervirae; Phixviricota; Malgrandaviricetes; Petitvirales; Microviridae; unclassified Microviridae; Microviridae sp.;	P10
k141_1681	4353	High-quality	AAI-based (high-confidence)	Viruses; Monodnaviria; Sangervirae; Phixviricota; Malgrandaviricetes; Petitvirales; Microviridae; unclassified Microviridae; Microviridae sp.;	P10
k141_10466	4266	Complete	DTR (high-confidence)	Viruses; Monodnaviria; Sangervirae; Phixviricota; Malgrandaviricetes; Petitvirales; Microviridae; unclassified Microviridae; Microviridae sp.;	P10
k141_17168	2503	Complete	DTR (high-confidence)		P10
k141_5060	4243	High-quality	AAI-based (high-confidence)	Viruses; Monodnaviria; Sangervirae; Phixviricota; Malgrandaviricetes; Petitvirales; Microviridae; unclassified Microviridae; Microvirus sp.;	P10
k141_14361	3555	High-quality	AAI-based (high-confidence)	Viruses; Monodnaviria; Shotokuvirae; Cressdnaviricota; Repensiviricetes; Geplafuvirales; Genomoviridae; Gemykolovirus; Gemykolovirus derva1; Tick-associated genomovirus 2;	P10
k141_18629	4694	High-quality	AAI-based (high-confidence)	Viruses; Monodnaviria; Sangervirae; Phixviricota; Malgrandaviricetes; Petitvirales; Microviridae; unclassified Microviridae; Microvirus sp.;	P10
k141_13296	1700	High-quality	AAI-based (medium-confidence)		P10
k141_3972	4789	High-quality	AAI-based (high-confidence)	Viruses; Monodnaviria; Sangervirae; Phixviricota; Malgrandaviricetes; Petitvirales; Microviridae; unclassified Microviridae; Microviridae sp.;	P10
k141_2293	2092	High-quality	HMM-based (lower-bound)		P10
k141_17893	2197	High-quality	AAI-based (medium-confidence)		P10
k141_18133	4166	High-quality	AAI-based (high-confidence)	Viruses; Monodnaviria; Sangervirae; Phixviricota; Malgrandaviricetes; Petitvirales; Microviridae; unclassified Microviridae; Microviridae sp.;	P10
k141_252	2123	Complete	DTR (high-confidence)		P10
k141_19668	1925	Complete	DTR (high-confidence)		P10
k141_6356	4313	Complete	DTR (high-confidence)	Viruses; Monodnaviria; Sangervirae; Phixviricota; Malgrandaviricetes; Petitvirales; Microviridae; environmental samples; uncultured Microviridae;	P10
k141_20028	2027	Complete	DTR (high-confidence)		P10
k141_6362	4439	High-quality	AAI-based (medium-confidence)		P10
k141_20029	4620	Complete	DTR (high-confidence)	Viruses; Monodnaviria; Sangervirae; Phixviricota; Malgrandaviricetes; Petitvirales; Microviridae; unclassified Microviridae; Microviridae sp.;	P10
k141_20030	5784	Complete	DTR (high-confidence)	Viruses; Monodnaviria; Sangervirae; Phixviricota; Malgrandaviricetes; Petitvirales; Microviridae; unclassified Microviridae; Tortoise microvirus 85;	P10
k141_20032	1939	Complete	DTR (high-confidence)		P10
k141_15905	3322	Complete	DTR (medium-confidence)		P10
k141_18706	4203	High-quality	AAI-based (high-confidence)	Viruses; Monodnaviria; Sangervirae; Phixviricota; Malgrandaviricetes; Petitvirales; Microviridae; unclassified Microviridae; Microviridae sp.;	P10
k141_20040	4540	Complete	DTR (high-confidence)		P10
k141_20044	1892	Complete	DTR (high-confidence)		P10
k141_20049	1997	Complete	DTR (high-confidence)		P10
k141_20050	2811	Complete	DTR (high-confidence)		P10
k141_20051	4562	Complete	DTR (high-confidence)		P10
k141_20067	4670	Complete	DTR (high-confidence)		P10
k141_20069	5012	Complete	DTR (high-confidence)	Viruses; Monodnaviria; Sangervirae; Phixviricota; Malgrandaviricetes; Petitvirales; Microviridae; unclassified Microviridae; Microviridae sp.;	P10
k141_20073	1899	Complete	DTR (high-confidence)		P10
k141_20080	4334	Complete	DTR (high-confidence)	Viruses; Monodnaviria; Sangervirae; Phixviricota; Malgrandaviricetes; Petitvirales; Microviridae; Gokushovirinae; Bdellomicrovirus; Bdellomicrovirus MH2K; Bdellovibrio phage phiMH2K;	P10
k141_20086	4705	Complete	DTR (high-confidence)	Viruses; Monodnaviria; Sangervirae; Phixviricota; Malgrandaviricetes; Petitvirales; Microviridae; unclassified Microviridae; Microvirus; Blackfly microvirus SF02;	P10
k141_20087	2330	Complete	DTR (high-confidence)		P10
k141_20089	2059	Complete	DTR (high-confidence)	Viruses; Monodnaviria; Shotokuvirae; Cressdnaviricota; Arfiviricetes; Cirlivirales; Circoviridae; Cyclovirus; Dragonfly associated cyclovirus 4;	P10
k141_20099	2263	Complete	DTR (high-confidence)		P10
k141_19905	4679	Complete	DTR (high-confidence)	Viruses; Monodnaviria; Sangervirae; Phixviricota; Malgrandaviricetes; Petitvirales; Microviridae; unclassified Microviridae; Microvirus sp.;	P10
k141_20105	4880	Complete	DTR (high-confidence)	Viruses; Monodnaviria; Sangervirae; Phixviricota; Malgrandaviricetes; Petitvirales; Microviridae; environmental samples; Gokushovirinae environmental samples;	P10
k141_19907	2685	Complete	DTR (high-confidence)		P10
k141_19908	4497	Complete	DTR (high-confidence)	Viruses; Monodnaviria; Sangervirae; Phixviricota; Malgrandaviricetes; Petitvirales; Microviridae; unclassified Microviridae; Microvirus sp.;	P10
k141_20111	2311	Complete	DTR (high-confidence)	Viruses; Monodnaviria; Shotokuvirae; Cressdnaviricota; Repensiviricetes; Geplafuvirales; Genomoviridae; unclassified Genomoviridae; Chicken genomovirus mg4_1259;	P10
k141_19911	4877	Complete	DTR (high-confidence)		P10
k141_20115	4359	Complete	DTR (high-confidence)	Viruses; Monodnaviria; Sangervirae; Phixviricota; Malgrandaviricetes; Petitvirales; Microviridae; unclassified Microviridae; Microvirus sp.;	P10
k141_19912	4654	Complete	DTR (high-confidence)	Viruses; Monodnaviria; Sangervirae; Phixviricota; Malgrandaviricetes; Petitvirales; Microviridae; unclassified Microviridae; Apis mellifera associated microvirus 17;	P10
k141_20121	2063	Complete	DTR (high-confidence)		P10
k141_19915	5234	Complete	DTR (high-confidence)	Viruses; Monodnaviria; Sangervirae; Phixviricota; Malgrandaviricetes; Petitvirales; Microviridae; unclassified Microviridae; Microviridae sp.;	P10
k141_19918	4359	Complete	DTR (high-confidence)	Viruses; Monodnaviria; Sangervirae; Phixviricota; Malgrandaviricetes; Petitvirales; Microviridae; unclassified Microviridae; robinz microvirus RP_133;	P10
k141_20135	2738	Complete	DTR (high-confidence)	Viruses; Monodnaviria; Shotokuvirae; Cressdnaviricota; unclassified Cressdnaviricota; Cressdnaviricota sp.;	P10
k141_19920	2166	Complete	DTR (high-confidence)		P10
k141_19924	5125	Complete	DTR (high-confidence)	Viruses;	P10
k141_20155	5769	Complete	DTR (high-confidence)	Viruses; Monodnaviria; Sangervirae; Phixviricota; Malgrandaviricetes; Petitvirales; Microviridae; unclassified Microviridae; Microviridae sp.;	P10
k141_20160	1734	Complete	DTR (high-confidence)	Viruses; Monodnaviria; Shotokuvirae; Cressdnaviricota; Arfiviricetes; Cirlivirales; Circoviridae; unclassified Circoviridae; Bat circovirus POA/I;	P10
k141_19931	4807	Complete	DTR (high-confidence)	Viruses; Monodnaviria; Sangervirae; Phixviricota; Malgrandaviricetes; Petitvirales; Microviridae; environmental samples; Gokushovirinae environmental samples;	P10
k141_19932	4487	Complete	DTR (high-confidence)	cellular organisms; Bacteria; Pseudomonadota; Gammaproteobacteria; Moraxellales; Moraxellaceae; Acinetobacter; Acinetobacter baylyi;	P10
k141_19936	2133	Complete	DTR (high-confidence)	Viruses; Monodnaviria; Shotokuvirae; Cressdnaviricota; unclassified Cressdnaviricota; CRESS viruses; CRESS virus sp.;	P10
k141_19937	2100	Complete	DTR (high-confidence)		P10
k141_19938	4450	Complete	DTR (high-confidence)	Viruses; Monodnaviria; Sangervirae; Phixviricota; Malgrandaviricetes; Petitvirales; Microviridae; unclassified Microviridae; Microviridae sp.;	P10
k141_19939	5611	Complete	DTR (high-confidence)	Viruses; Monodnaviria; Sangervirae; Phixviricota; Malgrandaviricetes; Petitvirales; Microviridae; unclassified Microviridae; Microviridae sp.;	P10
k141_19941	5033	Complete	DTR (high-confidence)	Viruses; Monodnaviria; Sangervirae; Phixviricota; Malgrandaviricetes; Petitvirales; Microviridae; unclassified Microviridae; Microvirus mar29;	P10
k141_19945	4669	Complete	DTR (high-confidence)	Viruses;	P10
k141_19946	4649	Complete	DTR (high-confidence)	Viruses; Monodnaviria; Sangervirae; Phixviricota; Malgrandaviricetes; Petitvirales; Microviridae; unclassified Microviridae; Arizlama microvirus;	P10
k141_19948	4914	Complete	DTR (high-confidence)	Viruses; Monodnaviria; Sangervirae; Phixviricota; Malgrandaviricetes; Petitvirales; Microviridae; unclassified Microviridae; Microviridae sp.;	P10
k141_20232	2013	Complete	DTR (medium-confidence)		P10
k141_20233	1995	Complete	DTR (medium-confidence)		P10
k141_19950	4414	Complete	DTR (high-confidence)	Viruses; Monodnaviria; Sangervirae; Phixviricota; Malgrandaviricetes; Petitvirales; Microviridae; unclassified Microviridae; Arizlama microvirus;	P10
k141_19955	4631	Complete	DTR (high-confidence)		P10
k141_20255	1747	Complete	DTR (high-confidence)		P10
k141_19956	5847	Complete	DTR (high-confidence)	Viruses; Monodnaviria; Sangervirae; Phixviricota; Malgrandaviricetes; Petitvirales; Microviridae; unclassified Microviridae; Microviridae sp.;	P10
k141_19959	2007	Complete	DTR (medium-confidence)		P10
k141_19961	1931	Complete	DTR (medium-confidence)	Viruses; Monodnaviria; Shotokuvirae; Cressdnaviricota; unclassified Cressdnaviricota; CRESS viruses; CRESS virus sp.;	P10
k141_19964	4613	Complete	DTR (high-confidence)		P10
k141_19965	4341	Complete	DTR (high-confidence)	Viruses; Monodnaviria; Sangervirae; Phixviricota; Malgrandaviricetes; Petitvirales; Microviridae; unclassified Microviridae; Microviridae sp.;	P10
k141_19966	4318	Complete	DTR (high-confidence)	Viruses; Monodnaviria; Sangervirae; Phixviricota; Malgrandaviricetes; Petitvirales; Microviridae; unclassified Microviridae; Microviridae sp.;	P10
k141_19968	4426	Complete	DTR (high-confidence)		P10
k141_19974	5500	Complete	DTR (high-confidence)	Viruses; Monodnaviria; Sangervirae; Phixviricota; Malgrandaviricetes; Petitvirales; Microviridae; unclassified Microviridae; Microviridae sp.;	P10
k141_19976	4798	Complete	DTR (high-confidence)	Viruses; Monodnaviria; Sangervirae; Phixviricota; Malgrandaviricetes; Petitvirales; Microviridae; unclassified Microviridae; Apis mellifera associated microvirus 21;	P10
k141_19979	1905	Complete	DTR (medium-confidence)		P10
k141_19982	2488	Complete	DTR (high-confidence)	Viruses; Monodnaviria; Shotokuvirae; Cressdnaviricota; Repensiviricetes; Geplafuvirales; Geminiviridae; unclassified Geminiviridae; Geminiviridae sp.;	P10
k141_19985	4389	Complete	DTR (high-confidence)	Viruses; unclassified bacterial viruses; environmental samples; uncultured phage;	P10
k141_19987	2460	Complete	DTR (high-confidence)	Viruses; unclassified viruses; Virus sp.;	P10
k141_19989	5529	Complete	DTR (high-confidence)	Viruses; Monodnaviria; Sangervirae; Phixviricota; Malgrandaviricetes; Petitvirales; Microviridae; unclassified Microviridae; Microviridae sp.;	P10
k141_19990	5486	Complete	DTR (high-confidence)	Viruses; Monodnaviria; Sangervirae; Phixviricota; Malgrandaviricetes; Petitvirales; Microviridae; unclassified Microviridae; Microviridae sp.;	P10
k141_19992	4515	Complete	DTR (high-confidence)	cellular organisms; Bacteria; Terrabacteria group; Bacillota; Bacilli; Bacillales; Staphylococcaceae; Mammaliicoccus; Mammaliicoccus sciuri;	P10
k141_19995	4696	Complete	DTR (high-confidence)		P10
k141_19996	4403	Complete	DTR (high-confidence)		P10
k141_19997	4761	Complete	DTR (high-confidence)	Viruses; Monodnaviria; Sangervirae; Phixviricota; Malgrandaviricetes; Petitvirales; Microviridae; unclassified Microviridae; Apis mellifera associated microvirus 4;	P10
k141_19998	4769	Complete	DTR (high-confidence)	Viruses; Monodnaviria; Sangervirae; Phixviricota; Malgrandaviricetes; Petitvirales; Microviridae; unclassified Microviridae; Apis mellifera associated microvirus 5;	P10
k141_20001	4716	Complete	DTR (high-confidence)	Viruses; Monodnaviria; Sangervirae; Phixviricota; Malgrandaviricetes; Petitvirales; Microviridae; unclassified Microviridae; Capybara microvirus Cap3_SP_645;	P10
k141_20002	4724	Complete	DTR (high-confidence)	Viruses; Monodnaviria; Sangervirae; Phixviricota; Malgrandaviricetes; Petitvirales; Microviridae; unclassified Microviridae; Microviridae sp.;	P10
k141_7503	4496	Complete	DTR (high-confidence)	Viruses; Monodnaviria; Sangervirae; Phixviricota; Malgrandaviricetes; Petitvirales; Microviridae; unclassified Microviridae; Arizlama microvirus;	P11
k141_7512	2117	Complete	DTR (medium-confidence)		P11
k141_7520	2040	Complete	DTR (medium-confidence)		P11
k141_7523	2142	Complete	DTR (high-confidence)		P11
k141_6126	2317	Complete	DTR (high-confidence)	Viruses; Monodnaviria; Shotokuvirae; Cressdnaviricota; Repensiviricetes; Geplafuvirales; Genomoviridae; unclassified Genomoviridae; finch CRESS-DNA virus;	P11
k141_7038	5962	Complete	DTR (high-confidence)	Viruses; Monodnaviria; Sangervirae; Phixviricota; Malgrandaviricetes; Petitvirales; Microviridae; unclassified Microviridae; Microviridae sp.;	P11
k141_6942	4233	Complete	DTR (high-confidence)		P11
k141_7041	5608	Complete	DTR (high-confidence)	Viruses; Monodnaviria; Sangervirae; Phixviricota; Malgrandaviricetes; Petitvirales; Microviridae; unclassified Microviridae; Microviridae sp.;	P11
k141_6943	5437	Complete	DTR (high-confidence)	Viruses; Monodnaviria; Sangervirae; Phixviricota; Malgrandaviricetes; Petitvirales; Microviridae; unclassified Microviridae; Microviridae sp.;	P11
k141_7049	2300	Complete	DTR (medium-confidence)		P11
k141_6810	5651	Complete	DTR (high-confidence)	Viruses; Monodnaviria; Sangervirae; Phixviricota; Malgrandaviricetes; Petitvirales; Microviridae; unclassified Microviridae; Microviridae sp.;	P11
k141_6811	5000	Complete	DTR (high-confidence)	Viruses; Monodnaviria; Sangervirae; Phixviricota; Malgrandaviricetes; Petitvirales; Microviridae; unclassified Microviridae; robinz microvirus RP_75;	P11
k141_5907	2283	High-quality	AAI-based (high-confidence)	Viruses; Monodnaviria; Shotokuvirae; Cressdnaviricota; Repensiviricetes; Geplafuvirales; Genomoviridae; Gemycircularvirus; Gemycircularvirus lamas1; Lama associated gemycircularvirus 1;	P11
k141_6815	4611	Complete	DTR (high-confidence)	Viruses; Monodnaviria; Sangervirae; Phixviricota; Malgrandaviricetes; Petitvirales; Microviridae; unclassified Microviridae; Microviridae sp.;	P11
k141_7163	4397	Complete	DTR (high-confidence)	Viruses; Monodnaviria; Sangervirae; Phixviricota; Malgrandaviricetes; Petitvirales; Microviridae; unclassified Microviridae; Microvirus sp.;	P11
k141_3493	4484	High-quality	AAI-based (high-confidence)	Viruses; Monodnaviria; Sangervirae; Phixviricota; Malgrandaviricetes; Petitvirales; Microviridae; unclassified Microviridae; Microvirus; Blackfly microvirus SF02;	P11
k141_2717	4270	High-quality	AAI-based (medium-confidence)	Viruses; Monodnaviria; Sangervirae; Phixviricota; Malgrandaviricetes; Petitvirales; Microviridae; unclassified Microviridae; Microvirus sp.;	P11
k141_6614	1721	High-quality	AAI-based (medium-confidence)		P11
k141_3261	4764	Complete	DTR (high-confidence)	Viruses; Monodnaviria; Sangervirae; Phixviricota; Malgrandaviricetes; Petitvirales; Microviridae; unclassified Microviridae; Microviridae sp.;	P11
k141_7415	1852	Complete	DTR (high-confidence)		P11
k141_7272	2340	Complete	DTR (high-confidence)	Viruses; Monodnaviria; Shotokuvirae; Cressdnaviricota; Repensiviricetes; Geplafuvirales; Genomoviridae; Gemykolovirus; Gemykolovirus poaspe1; Plant associated genomovirus 9;	P11
k141_7282	2194	Complete	DTR (high-confidence)	Viruses; Monodnaviria; Shotokuvirae; Cressdnaviricota; unclassified Cressdnaviricota; Cressdnaviricota sp.;	P11
k141_4641	7219	High-quality	AAI-based (high-confidence)	Viruses; Monodnaviria; Sangervirae; Phixviricota; Malgrandaviricetes; Petitvirales; Microviridae; environmental samples; uncultured Microviridae;	P11
k141_1398	4173	High-quality	AAI-based (high-confidence)	Viruses; Monodnaviria; Sangervirae; Phixviricota; Malgrandaviricetes; Petitvirales; Microviridae; unclassified Microviridae; Microviridae sp.;	P11
k141_1678	4545	Complete	DTR (high-confidence)	Viruses; Monodnaviria; Sangervirae; Phixviricota; Malgrandaviricetes; Petitvirales; Microviridae; unclassified Microviridae; Microvirus mar29;	P11
k141_2600	4342	Complete	DTR (high-confidence)	Viruses; Monodnaviria; Sangervirae; Phixviricota; Malgrandaviricetes; Petitvirales; Microviridae; unclassified Microviridae; Arizlama microvirus;	P11
k141_3974	4175	Complete	DTR (high-confidence)	Viruses; Monodnaviria; Sangervirae; Phixviricota; Malgrandaviricetes; Petitvirales; Microviridae; unclassified Microviridae; Tortoise microvirus 91;	P11
k141_1406	2120	High-quality	AAI-based (medium-confidence)	Viruses; Monodnaviria; Shotokuvirae; Cressdnaviricota; unclassified Cressdnaviricota; Dipodfec virus UA04Rod_4537;	P11
k141_6818	4617	Complete	DTR (high-confidence)	Viruses; Monodnaviria; Sangervirae; Phixviricota; Malgrandaviricetes; Petitvirales; Microviridae; unclassified Microviridae; Microviridae sp.;	P11
k141_5255	2521	High-quality	AAI-based (high-confidence)		P11
k141_6944	2018	Complete	DTR (high-confidence)	Viruses; Monodnaviria; Shotokuvirae; Cressdnaviricota; unclassified Cressdnaviricota; CRESS viruses; CRESS virus sp.;	P11
k141_6950	2314	Complete	DTR (high-confidence)	Viruses; Monodnaviria; Shotokuvirae; Cressdnaviricota; Repensiviricetes; Geplafuvirales; Genomoviridae; unclassified Genomoviridae; finch CRESS-DNA virus;	P11
k141_6961	1970	Complete	DTR (high-confidence)		P11
k141_1907	8770	High-quality	AAI-based (high-confidence)	Viruses; Monodnaviria; Sangervirae; Phixviricota; Malgrandaviricetes; Petitvirales; Microviridae; environmental samples; uncultured Microviridae;	P11
k141_966	1867	High-quality	AAI-based (medium-confidence)		P11
k141_7539	2040	Complete	DTR (high-confidence)		P11
k141_6384	4392	High-quality	AAI-based (medium-confidence)		P11
k141_7540	5645	Complete	DTR (high-confidence)	Viruses; Monodnaviria; Sangervirae; Phixviricota; Malgrandaviricetes; Petitvirales; Microviridae; unclassified Microviridae; Microviridae sp.;	P11
k141_7069	4642	Complete	DTR (high-confidence)	Viruses; Monodnaviria; Sangervirae; Phixviricota; Malgrandaviricetes; Petitvirales; Microviridae; unclassified Microviridae; Microviridae sp.;	P11
k141_7076	4499	Complete	DTR (high-confidence)	Viruses; Monodnaviria; Sangervirae; Phixviricota; Malgrandaviricetes; Petitvirales; Microviridae; unclassified Microviridae; Capybara microvirus Cap3_SP_645;	P11
k141_7220	2470	Complete	DTR (high-confidence)	Viruses; Monodnaviria; Shotokuvirae; Cressdnaviricota; Repensiviricetes; Geplafuvirales; Genomoviridae; unclassified Genomoviridae; Ficedula parva Genomoviridae sp.;	P11
k141_7301	2204	Complete	DTR (high-confidence)		P11
k141_829	4291	High-quality	AAI-based (high-confidence)	Viruses;	P11
k141_3302	4485	Complete	DTR (high-confidence)	Viruses; Monodnaviria; Sangervirae; Phixviricota; Malgrandaviricetes; Petitvirales; Microviridae; unclassified Microviridae; Microvirus; Blackfly microvirus SF02;	P11
k141_7457	4225	Complete	DTR (high-confidence)	Viruses; Monodnaviria; Sangervirae; Phixviricota; Malgrandaviricetes; Petitvirales; Microviridae; environmental samples; uncultured Microviridae;	P11
k141_4437	4883	Complete	DTR (high-confidence)	Viruses; Monodnaviria; Sangervirae; Phixviricota; Malgrandaviricetes; Petitvirales; Microviridae; unclassified Microviridae; Microviridae sp.;	P11
k141_6972	1838	Complete	DTR (medium-confidence)		P11
k141_6974	4456	Complete	DTR (high-confidence)	Viruses; Monodnaviria; Sangervirae; Phixviricota; Malgrandaviricetes; Petitvirales; Microviridae; unclassified Microviridae; Microviridae sp.;	P11
k141_1106	4687	High-quality	AAI-based (medium-confidence)	Viruses; Monodnaviria; Sangervirae; Phixviricota; Malgrandaviricetes; Petitvirales; Microviridae; unclassified Microviridae; Microviridae sp.;	P11
k141_5635	4572	High-quality	AAI-based (high-confidence)	Viruses; Monodnaviria; Sangervirae; Phixviricota; Malgrandaviricetes; Petitvirales; Microviridae; unclassified Microviridae; Apis mellifera associated microvirus 5;	P11
k141_5695	42845	High-quality	AAI-based (high-confidence)	cellular organisms; Bacteria; Pseudomonadota; Gammaproteobacteria; Enterobacterales; Enterobacteriaceae; unclassified Enterobacteriaceae; Enterobacteriaceae bacterium 9_2_54FAA;	P11
k141_7568	1888	Complete	DTR (medium-confidence)		P11
k141_7573	4096	Complete	DTR (medium-confidence)	Viruses; Monodnaviria; Sangervirae; Phixviricota; Malgrandaviricetes; Petitvirales; Microviridae; unclassified Microviridae; Microviridae sp.;	P11
k141_1327	4712	High-quality	AAI-based (high-confidence)	Viruses; Monodnaviria; Sangervirae; Phixviricota; Malgrandaviricetes; Petitvirales; Microviridae; unclassified Microviridae; Flumine microvirus 9;	P11
k141_1332	4783	High-quality	AAI-based (high-confidence)	Viruses; Monodnaviria; Sangervirae; Phixviricota; Malgrandaviricetes; Petitvirales; Microviridae; unclassified Microviridae; Microvirus; Blackfly microvirus SF02;	P11
k141_851	4302	High-quality	AAI-based (high-confidence)	Viruses; Monodnaviria; Sangervirae; Phixviricota; Malgrandaviricetes; Petitvirales; Microviridae;	P11
k141_4811	4425	High-quality	AAI-based (high-confidence)	Viruses; Monodnaviria; Sangervirae; Phixviricota; Malgrandaviricetes; Petitvirales; Microviridae; unclassified Microviridae;	P11
k141_1699	2411	Complete	DTR (high-confidence)	Viruses; Monodnaviria; Shotokuvirae; Cressdnaviricota; Repensiviricetes; Geplafuvirales; Genomoviridae; unclassified Genomoviridae; Bark beetle associated circular virus 1;	P11
k141_5265	2174	High-quality	AAI-based (high-confidence)	Viruses; Monodnaviria; Shotokuvirae; Cressdnaviricota; Repensiviricetes; Geplafuvirales; Genomoviridae; Gemycircularvirus; Gemycircularvirus sclero1; Sclerotinia gemycircularvirus 1; Sclerotinia sclerotiorum hypovirulence associated DNA virus 1;	P11
k141_752	2668	High-quality	HMM-based (lower-bound)		P11
k141_3536	5063	High-quality	AAI-based (high-confidence)	Viruses; Monodnaviria; Sangervirae; Phixviricota; Malgrandaviricetes; Petitvirales; Microviridae; environmental samples; uncultured Microviridae;	P11
k141_4037	4007	High-quality	AAI-based (high-confidence)	Viruses; Monodnaviria; Sangervirae; Phixviricota; Malgrandaviricetes; Petitvirales; Microviridae; unclassified Microviridae; Microviridae sp.;	P11
k141_6976	1839	Complete	DTR (high-confidence)	Viruses; Monodnaviria; Shotokuvirae; Cressdnaviricota; Arfiviricetes; Cirlivirales; Circoviridae; unclassified Circoviridae; Mosquito circovirus;	P11
k141_6978	1683	Complete	DTR (high-confidence)		P11
k141_6982	5744	Complete	DTR (high-confidence)	Viruses; Monodnaviria; Sangervirae; Phixviricota; Malgrandaviricetes; Petitvirales; Microviridae; unclassified Microviridae; Microviridae sp.;	P11
k141_7241	4473	Complete	DTR (high-confidence)	Viruses; Monodnaviria; Sangervirae; Phixviricota; Malgrandaviricetes; Petitvirales; Microviridae; unclassified Microviridae; Tortoise microvirus 91;	P11
k141_7245	4940	Complete	DTR (high-confidence)	Viruses; Monodnaviria; Sangervirae; Phixviricota; Malgrandaviricetes; Petitvirales; Microviridae; environmental samples; Gokushovirinae environmental samples;	P11
k141_3753	4659	High-quality	AAI-based (medium-confidence)	Viruses; Monodnaviria; Sangervirae; Phixviricota; Malgrandaviricetes; Petitvirales; Microviridae; unclassified Microviridae; Microviridae sp.;	P11
k141_2862	4713	High-quality	AAI-based (high-confidence)	Viruses; Monodnaviria; Sangervirae; Phixviricota; Malgrandaviricetes; Petitvirales; Microviridae; unclassified Microviridae; Microvirus; Blackfly microvirus SF02;	P11
k141_6826	2165	Complete	DTR (high-confidence)	Viruses; unclassified viruses; unclassified DNA viruses; Blackfly DNA Virus 4;	P11
k141_6841	4518	Complete	DTR (high-confidence)	Viruses; Monodnaviria; Sangervirae; Phixviricota; Malgrandaviricetes; Petitvirales; Microviridae; unclassified Microviridae; Microvirus sp.;	P11
k141_7487	4539	Complete	DTR (high-confidence)	Viruses; Monodnaviria; Sangervirae; Phixviricota; Malgrandaviricetes; Petitvirales; Microviridae; unclassified Microviridae; Microvirus sp.;	P11
k141_7495	2242	Complete	DTR (high-confidence)		P11
k141_6851	2344	Complete	DTR (high-confidence)	Viruses; Monodnaviria; Shotokuvirae; Cressdnaviricota; Repensiviricetes; Geplafuvirales; Genomoviridae; Gemycircularvirus; Gemycircularvirus lamas1; Lama associated gemycircularvirus 1;	P11
k141_2966	4729	Complete	DTR (high-confidence)	Viruses; Monodnaviria; Sangervirae; Phixviricota; Malgrandaviricetes; Petitvirales; Microviridae; environmental samples; Gokushovirinae environmental samples;	P11
k141_342	1981	High-quality	AAI-based (medium-confidence)	Viruses; Monodnaviria; Shotokuvirae; Cressdnaviricota; unclassified Cressdnaviricota; Dipodfec virus UA04Rod_4537;	P11
k141_7087	3273	Complete	DTR (high-confidence)	Viruses; Monodnaviria; Shotokuvirae; Cressdnaviricota; Arfiviricetes; Cirlivirales; Circoviridae; Circovirus;	P11
k141_7372	2271	Complete	DTR (high-confidence)	Viruses; Monodnaviria; Shotokuvirae; Cressdnaviricota; Repensiviricetes; Geplafuvirales; Genomoviridae; unclassified Genomoviridae; Chifec genomovirus UA13_112;	P11
k141_675	5072	High-quality	AAI-based (high-confidence)	Viruses; Monodnaviria; Sangervirae; Phixviricota; Malgrandaviricetes; Petitvirales; Microviridae; unclassified Microviridae; Microviridae sp.;	P11
k141_6673	2083	Complete	DTR (high-confidence)	Viruses; Monodnaviria; Shotokuvirae; Cressdnaviricota; Arfiviricetes; Cirlivirales; Circoviridae;	P11
k141_7095	2252	Complete	DTR (high-confidence)	Viruses; unclassified viruses; unclassified DNA viruses; Tundra vole stool-associated circular virus;	P11
k141_7096	4900	Complete	DTR (high-confidence)	Viruses; Monodnaviria; Sangervirae; Phixviricota; Malgrandaviricetes; Petitvirales; Microviridae; unclassified Microviridae; Microvirus; Blackfly microvirus SF02;	P11
k141_6986	4706	Complete	DTR (high-confidence)	Viruses; Monodnaviria; Sangervirae; Phixviricota; Malgrandaviricetes; Petitvirales; Microviridae; unclassified Microviridae; Microviridae sp.;	P11
k141_6987	4872	Complete	DTR (high-confidence)	Viruses; Monodnaviria; Sangervirae; Phixviricota; Malgrandaviricetes; Petitvirales; Microviridae;	P11
k141_6988	5929	Complete	DTR (high-confidence)	Viruses; Monodnaviria; Sangervirae; Phixviricota; Malgrandaviricetes; Petitvirales; Microviridae; unclassified Microviridae; Microviridae sp.;	P11
k141_6999	2272	Complete	DTR (high-confidence)	Viruses; unclassified viruses; Virus sp.;	P11
k141_6305	5214	High-quality	AAI-based (medium-confidence)	Viruses; Monodnaviria; Sangervirae; Phixviricota; Malgrandaviricetes; Petitvirales; Microviridae; unclassified Microviridae; Microviridae sp.;	P11
k141_7256	4116	Complete	DTR (medium-confidence)	Viruses; Monodnaviria; Sangervirae; Phixviricota; Malgrandaviricetes; Petitvirales; Microviridae; unclassified Microviridae; Microviridae sp.;	P11
k141_7267	5531	Complete	DTR (high-confidence)	Viruses; Monodnaviria; Sangervirae; Phixviricota; Malgrandaviricetes; Petitvirales; Microviridae; unclassified Microviridae; Microviridae sp.;	P11
k141_4607	2339	High-quality	AAI-based (high-confidence)		P11
k141_7019	3048	Complete	DTR (high-confidence)	Viruses; Monodnaviria; Shotokuvirae; Cressdnaviricota; unclassified Cressdnaviricota; Cressdnaviricota sp.;	P11
k141_7023	4519	Complete	DTR (high-confidence)	Viruses; Monodnaviria; Sangervirae; Phixviricota; Malgrandaviricetes; Petitvirales; Microviridae; environmental samples; uncultured Microviridae;	P11
k141_7027	5513	Complete	DTR (high-confidence)	Viruses; Monodnaviria; Sangervirae; Phixviricota; Malgrandaviricetes; Petitvirales; Microviridae; unclassified Microviridae; Microviridae sp.;	P11
k141_7121	4755	Complete	DTR (high-confidence)	Viruses; Monodnaviria; Sangervirae; Phixviricota; Malgrandaviricetes; Petitvirales; Microviridae; environmental samples; Gokushovirinae environmental samples;	P11
k141_7123	1799	Complete	DTR (high-confidence)		P11
k141_7130	5701	Complete	DTR (high-confidence)	Viruses; Monodnaviria; Sangervirae; Phixviricota; Malgrandaviricetes; Petitvirales; Microviridae; unclassified Microviridae; Microviridae sp.;	P11
k141_6902	4983	Complete	DTR (high-confidence)	Viruses; Monodnaviria; Shotokuvirae; Cossaviricota; Papovaviricetes; Sepolyvirales; Polyomaviridae; unclassified Polyomaviridae; Myotis daubentonii polyomavirus 2;	P11
k141_6331	4319	High-quality	AAI-based (high-confidence)	Viruses; Monodnaviria; Sangervirae; Phixviricota; Malgrandaviricetes; Petitvirales; Microviridae; unclassified Microviridae; Microviridae sp.;	P11
k141_6441	4405	High-quality	AAI-based (high-confidence)	Viruses; Monodnaviria; Sangervirae; Phixviricota; Malgrandaviricetes; Petitvirales; Microviridae; environmental samples; uncultured Microviridae;	P11
k141_910	2591	High-quality	AAI-based (medium-confidence)		P11
k141_7030	4370	Complete	DTR (high-confidence)	Viruses; Monodnaviria; Sangervirae; Phixviricota; Malgrandaviricetes; Petitvirales; Microviridae; unclassified Microviridae; Microviridae sp.;	P11
k141_7031	5667	Complete	DTR (high-confidence)	Viruses; Monodnaviria; Sangervirae; Phixviricota; Malgrandaviricetes; Petitvirales; Microviridae; unclassified Microviridae; Microviridae sp.;	P11
k141_6915	5435	Complete	DTR (high-confidence)	Viruses; Monodnaviria; Sangervirae; Phixviricota; Malgrandaviricetes; Petitvirales; Microviridae; unclassified Microviridae; Microviridae sp.;	P11
k141_6919	2261	Complete	DTR (high-confidence)	Viruses; Monodnaviria; Shotokuvirae; Cressdnaviricota; Repensiviricetes; Geplafuvirales; Genomoviridae; Gemycircularvirus; unclassified Gemycircularvirus; Gila monster-associated gemycircularvirus 1;	P11
k141_6920	4379	Complete	DTR (high-confidence)	Viruses; Monodnaviria; Sangervirae; Phixviricota; Malgrandaviricetes; Petitvirales; Microviridae; environmental samples; uncultured Microviridae;	P11
k141_7131	4477	Complete	DTR (high-confidence)	Viruses; Monodnaviria; Sangervirae; Phixviricota; Malgrandaviricetes; Petitvirales; Microviridae; unclassified Microviridae; Microviridae sp.;	P11
k141_7140	2016	Complete	DTR (high-confidence)		P11
k141_7141	4555	Complete	DTR (high-confidence)	Viruses; Monodnaviria; Sangervirae; Phixviricota; Malgrandaviricetes; Petitvirales; Microviridae; unclassified Microviridae; Microvirus; Blackfly microvirus SF02;	P11
k141_7149	2061	Complete	DTR (high-confidence)		P11
k141_4262	4332	Complete	DTR (high-confidence)	Viruses; Monodnaviria; Sangervirae; Phixviricota; Malgrandaviricetes; Petitvirales; Microviridae; unclassified Microviridae; Microviridae sp.;	P11
k141_7152	3327	Complete	DTR (high-confidence)		P11
k141_5751	4555	Complete	DTR (high-confidence)		P11
k141_6790	41103	High-quality	AAI-based (high-confidence)	Viruses; Duplodnaviria; Heunggongvirae; Uroviricota; Caudoviricetes; Efquatrovirus;	P11
k141_6792	4421	Complete	DTR (high-confidence)	Viruses; Monodnaviria; Sangervirae; Phixviricota; Malgrandaviricetes; Petitvirales; Microviridae; unclassified Microviridae; Microviridae sp.;	P11
NODE_42_length_6001_cov_133.875210	6001	High-quality	AAI-based (high-confidence)	Viruses; Monodnaviria; Sangervirae; Phixviricota; Malgrandaviricetes; Petitvirales; Microviridae; environmental samples; uncultured Microviridae;	P11
NODE_46_length_5876_cov_47.964611	5876	Complete	DTR (high-confidence)	Viruses; Monodnaviria; Sangervirae; Phixviricota; Malgrandaviricetes; Petitvirales; Microviridae; unclassified Microviridae; Microviridae sp.;	P11
NODE_48_length_5843_cov_21.754147	5843	Complete	DTR (high-confidence)	Viruses; Monodnaviria; Sangervirae; Phixviricota; Malgrandaviricetes; Petitvirales; Microviridae; unclassified Microviridae; Microviridae sp.;	P11
NODE_49_length_5776_cov_6.887432	5776	High-quality	AAI-based (medium-confidence)	Viruses; Monodnaviria; Sangervirae; Phixviricota; Malgrandaviricetes; Petitvirales; Microviridae; unclassified Microviridae; Microviridae sp.;	P11
NODE_51_length_5671_cov_9.754274	5671	High-quality	AAI-based (medium-confidence)	Viruses; Monodnaviria; Sangervirae; Phixviricota; Malgrandaviricetes; Petitvirales; Microviridae; unclassified Microviridae; Microviridae sp.;	P11
NODE_52_length_5658_cov_19.963948	5658	Complete	DTR (high-confidence)	Viruses; Monodnaviria; Sangervirae; Phixviricota; Malgrandaviricetes; Petitvirales; Microviridae; unclassified Microviridae; Microviridae sp.;	P11
NODE_54_length_5615_cov_25.555036	5615	Complete	DTR (high-confidence)	Viruses; Monodnaviria; Sangervirae; Phixviricota; Malgrandaviricetes; Petitvirales; Microviridae; unclassified Microviridae; Microviridae sp.;	P11
NODE_56_length_5581_cov_22.864821	5581	Complete	DTR (high-confidence)	Viruses; Monodnaviria; Sangervirae; Phixviricota; Malgrandaviricetes; Petitvirales; Microviridae; unclassified Microviridae; Microviridae sp.;	P11
NODE_57_length_5565_cov_85.257350	5565	Complete	DTR (high-confidence)	Viruses; Monodnaviria; Sangervirae; Phixviricota; Malgrandaviricetes; Petitvirales; Microviridae; unclassified Microviridae; Microviridae sp.;	P11
NODE_58_length_5559_cov_36.079215	5559	Complete	DTR (high-confidence)	Viruses; Monodnaviria; Sangervirae; Phixviricota; Malgrandaviricetes; Petitvirales; Microviridae; unclassified Microviridae; Microviridae sp.;	P11
NODE_60_length_5522_cov_22.096579	5522	Complete	DTR (high-confidence)	Viruses; Monodnaviria; Sangervirae; Phixviricota; Malgrandaviricetes; Petitvirales; Microviridae; unclassified Microviridae; Microviridae sp.;	P11
NODE_61_length_5445_cov_34.100928	5445	Complete	DTR (high-confidence)	Viruses; Monodnaviria; Sangervirae; Phixviricota; Malgrandaviricetes; Petitvirales; Microviridae; unclassified Microviridae; Microviridae sp.;	P11
NODE_62_length_5427_cov_11.525689	5427	Complete	DTR (high-confidence)	Viruses; Monodnaviria; Sangervirae; Phixviricota; Malgrandaviricetes; Petitvirales; Microviridae; unclassified Microviridae; Microviridae sp.;	P11
NODE_65_length_5351_cov_38.587424	5351	Complete	DTR (high-confidence)	Viruses; Monodnaviria; Sangervirae; Phixviricota; Malgrandaviricetes; Petitvirales; Microviridae; unclassified Microviridae; Microviridae sp.;	P11
NODE_66_length_5349_cov_23.338308	5349	Complete	DTR (high-confidence)	Viruses; Monodnaviria; Sangervirae; Phixviricota; Malgrandaviricetes; Petitvirales; Microviridae; unclassified Microviridae; Microviridae sp.;	P11
NODE_73_length_5074_cov_18.409046	5074	High-quality	AAI-based (high-confidence)	Viruses; Monodnaviria; Sangervirae; Phixviricota; Malgrandaviricetes; Petitvirales; Microviridae; unclassified Microviridae; Microviridae sp.;	P11
NODE_74_length_5017_cov_5.676542	5017	High-quality	AAI-based (medium-confidence)	Viruses; Monodnaviria; Sangervirae; Phixviricota; Malgrandaviricetes; Petitvirales; Microviridae; unclassified Microviridae; Microviridae sp.;	P11
NODE_78_length_4983_cov_11.847200	4983	High-quality	AAI-based (medium-confidence)	Viruses; Monodnaviria; Sangervirae; Phixviricota; Malgrandaviricetes; Petitvirales; Microviridae; unclassified Microviridae; Microviridae sp.;	P11
NODE_83_length_4914_cov_13.605886	4914	Complete	DTR (high-confidence)	Viruses; Monodnaviria; Sangervirae; Phixviricota; Malgrandaviricetes; Petitvirales; Microviridae; unclassified Microviridae; robinz microvirus RP_75;	P11
NODE_84_length_4897_cov_162.527055	4897	Complete	DTR (high-confidence)	Viruses; Monodnaviria; Shotokuvirae; Cossaviricota; Papovaviricetes; Sepolyvirales; Polyomaviridae; unclassified Polyomaviridae; Myotis daubentonii polyomavirus 2;	P11
NODE_85_length_4854_cov_17.816628	4854	Complete	DTR (high-confidence)	Viruses; Monodnaviria; Sangervirae; Phixviricota; Malgrandaviricetes; Petitvirales; Microviridae; environmental samples; Gokushovirinae environmental samples;	P11
NODE_86_length_4850_cov_13.534932	4850	High-quality	AAI-based (high-confidence)	Viruses; Monodnaviria; Sangervirae; Phixviricota; Malgrandaviricetes; Petitvirales; Microviridae; environmental samples; Gokushovirinae environmental samples;	P11
NODE_88_length_4814_cov_14.073125	4814	Complete	DTR (high-confidence)	Viruses; Monodnaviria; Sangervirae; Phixviricota; Malgrandaviricetes; Petitvirales; Microviridae; unclassified Microviridae; Microvirus; Blackfly microvirus SF02;	P11
NODE_90_length_4786_cov_27.911435	4786	Complete	DTR (high-confidence)	Viruses; Monodnaviria; Sangervirae; Phixviricota; Malgrandaviricetes; Petitvirales; Microviridae;	P11
NODE_92_length_4774_cov_6.776224	4774	High-quality	AAI-based (high-confidence)	Viruses; Monodnaviria; Sangervirae; Phixviricota; Malgrandaviricetes; Petitvirales; Microviridae; unclassified Microviridae; Microvirus; Blackfly microvirus SF02;	P11
NODE_98_length_4741_cov_10.501494	4741	High-quality	AAI-based (high-confidence)	Viruses; Monodnaviria; Sangervirae; Phixviricota; Malgrandaviricetes; Petitvirales; Microviridae; unclassified Microviridae; Microvirus; Blackfly microvirus SF02;	P11
NODE_99_length_4739_cov_8.804654	4739	Complete	DTR (high-confidence)	Viruses; Monodnaviria; Sangervirae; Phixviricota; Malgrandaviricetes; Petitvirales; Microviridae; unclassified Microviridae; Microviridae sp.;	P11
NODE_100_length_4725_cov_3.682655	4725	High-quality	AAI-based (high-confidence)	Viruses; Monodnaviria; Sangervirae; Phixviricota; Malgrandaviricetes; Petitvirales; Microviridae; unclassified Microviridae; Flumine microvirus 9;	P11
NODE_101_length_4694_cov_11.211468	4694	High-quality	AAI-based (medium-confidence)	Viruses; Monodnaviria; Sangervirae; Phixviricota; Malgrandaviricetes; Petitvirales; Microviridae; unclassified Microviridae; Microviridae sp.;	P11
NODE_103_length_4669_cov_7.746424	4669	Complete	DTR (high-confidence)	Viruses; Monodnaviria; Sangervirae; Phixviricota; Malgrandaviricetes; Petitvirales; Microviridae; environmental samples; Gokushovirinae environmental samples;	P11
NODE_104_length_4620_cov_6.630449	4620	Complete	DTR (high-confidence)	Viruses; Monodnaviria; Sangervirae; Phixviricota; Malgrandaviricetes; Petitvirales; Microviridae; unclassified Microviridae; Microviridae sp.;	P11
NODE_105_length_4592_cov_5.704651	4592	High-quality	AAI-based (high-confidence)	Viruses; Monodnaviria; Sangervirae; Phixviricota; Malgrandaviricetes; Petitvirales; Microviridae; unclassified Microviridae; Microviridae sp.;	P11
NODE_108_length_4570_cov_8.919601	4570	High-quality	AAI-based (medium-confidence)	Viruses; Monodnaviria; Sangervirae; Phixviricota; Malgrandaviricetes; Petitvirales; Microviridae; unclassified Microviridae; Microviridae sp.;	P11
NODE_109_length_4556_cov_15.319485	4556	Complete	DTR (high-confidence)	Viruses; Monodnaviria; Sangervirae; Phixviricota; Malgrandaviricetes; Petitvirales; Microviridae; unclassified Microviridae; Microviridae sp.;	P11
NODE_110_length_4535_cov_45.396205	4535	Complete	DTR (high-confidence)	Viruses; Monodnaviria; Sangervirae; Phixviricota; Malgrandaviricetes; Petitvirales; Microviridae; environmental samples; uncultured Microviridae;	P11
NODE_111_length_4531_cov_987.565684	4531	Complete	DTR (high-confidence)	Viruses; Monodnaviria; Sangervirae; Phixviricota; Malgrandaviricetes; Petitvirales; Microviridae; unclassified Microviridae; Microviridae sp.;	P11
NODE_114_length_4469_cov_25.107839	4469	Complete	DTR (high-confidence)	Viruses; Monodnaviria; Sangervirae; Phixviricota; Malgrandaviricetes; Petitvirales; Microviridae; unclassified Microviridae; Microvirus; Blackfly microvirus SF02;	P11
NODE_115_length_4467_cov_16.136446	4467	Complete	DTR (high-confidence)		P11
NODE_116_length_4463_cov_6.772005	4463	Complete	DTR (high-confidence)	Viruses; Monodnaviria; Sangervirae; Phixviricota; Malgrandaviricetes; Petitvirales; Microviridae; unclassified Microviridae; Microvirus mar29;	P11
NODE_117_length_4453_cov_12.578217	4453	Complete	DTR (high-confidence)	Viruses; Monodnaviria; Sangervirae; Phixviricota; Malgrandaviricetes; Petitvirales; Microviridae; unclassified Microviridae; Microvirus sp.;	P11
NODE_118_length_4433_cov_4.621745	4433	Complete	DTR (high-confidence)	Viruses; Monodnaviria; Sangervirae; Phixviricota; Malgrandaviricetes; Petitvirales; Microviridae; environmental samples; uncultured Microviridae;	P11
NODE_119_length_4432_cov_256.248572	4432	Complete	DTR (high-confidence)	Viruses; Monodnaviria; Sangervirae; Phixviricota; Malgrandaviricetes; Petitvirales; Microviridae; unclassified Microviridae; Microvirus sp.;	P11
NODE_121_length_4413_cov_13.319183	4413	Complete	DTR (high-confidence)	Viruses; Monodnaviria; Sangervirae; Phixviricota; Malgrandaviricetes; Petitvirales; Microviridae; unclassified Microviridae; Capybara microvirus Cap3_SP_645;	P11
NODE_122_length_4410_cov_7.611940	4410	Complete	DTR (high-confidence)	Viruses; Monodnaviria; Sangervirae; Phixviricota; Malgrandaviricetes; Petitvirales; Microviridae; unclassified Microviridae; Arizlama microvirus;	P11
NODE_123_length_4396_cov_25.044460	4396	High-quality	AAI-based (medium-confidence)	Viruses; Monodnaviria; Sangervirae; Phixviricota; Malgrandaviricetes; Petitvirales; Microviridae; unclassified Microviridae; Peromfec virus RodF7_16;	P11
NODE_124_length_4388_cov_51.147934	4388	Complete	DTR (high-confidence)	Viruses; Monodnaviria; Sangervirae; Phixviricota; Malgrandaviricetes; Petitvirales; Microviridae; unclassified Microviridae; Microviridae sp.;	P11
NODE_125_length_4387_cov_650.534857	4387	Complete	DTR (high-confidence)	cellular organisms; Bacteria; Pseudomonadota; Gammaproteobacteria; Moraxellales; Moraxellaceae; Acinetobacter; Acinetobacter baylyi;	P11
NODE_126_length_4370_cov_19.151101	4370	Complete	DTR (high-confidence)	Viruses; Monodnaviria; Sangervirae; Phixviricota; Malgrandaviricetes; Petitvirales; Microviridae; unclassified Microviridae; Microviridae sp.;	P11
NODE_128_length_4348_cov_9.624272	4348	Complete	DTR (high-confidence)	Viruses; Monodnaviria; Sangervirae; Phixviricota; Malgrandaviricetes; Petitvirales; Microviridae; unclassified Microviridae; Capybara microvirus Cap3_SP_645;	P11
NODE_129_length_4335_cov_911.802336	4335	Complete	DTR (high-confidence)	Viruses; Monodnaviria; Sangervirae; Phixviricota; Malgrandaviricetes; Petitvirales; Microviridae; unclassified Microviridae; Microviridae sp.;	P11
NODE_130_length_4311_cov_61.220865	4311	Complete	DTR (high-confidence)	Viruses; Monodnaviria; Sangervirae; Phixviricota; Malgrandaviricetes; Petitvirales; Microviridae; unclassified Microviridae; Microvirus sp.;	P11
NODE_131_length_4308_cov_4.643311	4308	High-quality	AAI-based (high-confidence)	Viruses; Monodnaviria; Sangervirae; Phixviricota; Malgrandaviricetes; Petitvirales; Microviridae; environmental samples; Gokushovirinae environmental samples;	P11
NODE_133_length_4295_cov_22.755896	4295	High-quality	AAI-based (high-confidence)	Viruses; Monodnaviria; Sangervirae; Phixviricota; Malgrandaviricetes; Petitvirales; Microviridae; unclassified Microviridae; Microviridae sp.;	P11
NODE_135_length_4284_cov_57.817687	4284	Complete	DTR (high-confidence)	Viruses; Monodnaviria; Sangervirae; Phixviricota; Malgrandaviricetes; Petitvirales; Microviridae; unclassified Microviridae; Microviridae sp.;	P11
NODE_138_length_4241_cov_3.331343	4241	High-quality	AAI-based (high-confidence)	Viruses; Monodnaviria; Sangervirae; Phixviricota; Malgrandaviricetes; Petitvirales; Microviridae; unclassified Microviridae; Microviridae sp.;	P11
NODE_141_length_4147_cov_92.555718	4147	Complete	DTR (high-confidence)		P11
NODE_145_length_4089_cov_34.329450	4089	Complete	DTR (high-confidence)	Viruses; Monodnaviria; Sangervirae; Phixviricota; Malgrandaviricetes; Petitvirales; Microviridae; unclassified Microviridae; Tortoise microvirus 91;	P11
NODE_151_length_4023_cov_95.382308	4023	Complete	DTR (medium-confidence)	Viruses; Monodnaviria; Sangervirae; Phixviricota; Malgrandaviricetes; Petitvirales; Microviridae; unclassified Microviridae; Microviridae sp.;	P11
NODE_154_length_4003_cov_28.835106	4003	Complete	DTR (medium-confidence)	Viruses; Monodnaviria; Sangervirae; Phixviricota; Malgrandaviricetes; Petitvirales; Microviridae; unclassified Microviridae; Microviridae sp.;	P11
NODE_156_length_3987_cov_32.472787	3987	High-quality	AAI-based (high-confidence)	Viruses; Monodnaviria; Sangervirae; Phixviricota; Malgrandaviricetes; Petitvirales; Microviridae; unclassified Microviridae; Microvirus sp.;	P11
NODE_163_length_3861_cov_2.588807	3861	High-quality	AAI-based (high-confidence)	Viruses; Monodnaviria; Sangervirae; Phixviricota; Malgrandaviricetes; Petitvirales; Microviridae; unclassified Microviridae; Microviridae sp.;	P11
NODE_202_length_3241_cov_8.417451	3241	Complete	DTR (high-confidence)		P11
NODE_206_length_3187_cov_18.216794	3187	Complete	DTR (high-confidence)	Viruses; Monodnaviria; Shotokuvirae; Cressdnaviricota; Arfiviricetes; Cirlivirales; Circoviridae; Circovirus;	P11
NODE_225_length_3074_cov_6.835376	3074	High-quality	AAI-based (high-confidence)	Viruses; Monodnaviria; Shotokuvirae; Cressdnaviricota; Repensiviricetes; Geplafuvirales; Genomoviridae; unclassified Genomoviridae; finch CRESS-DNA virus;	P11
NODE_236_length_2962_cov_19.376677	2962	Complete	DTR (high-confidence)	Viruses; Monodnaviria; Shotokuvirae; Cressdnaviricota; unclassified Cressdnaviricota; Cressdnaviricota sp.;	P11
NODE_267_length_2710_cov_4.998870	2710	High-quality	AAI-based (medium-confidence)	Viruses; unclassified viruses; unclassified DNA viruses; unclassified ssDNA viruses; ssDNA virus sp.;	P11
NODE_275_length_2666_cov_8.224052	2666	Complete	DTR (high-confidence)	Viruses; Monodnaviria; Shotokuvirae; Cressdnaviricota; unclassified Cressdnaviricota; CRESS viruses; CRESS virus sp.;	P11
NODE_278_length_2659_cov_10.879416	2659	High-quality	AAI-based (medium-confidence)		P11
NODE_325_length_2384_cov_67.368398	2384	Complete	DTR (high-confidence)	Viruses; Monodnaviria; Shotokuvirae; Cressdnaviricota; Repensiviricetes; Geplafuvirales; Genomoviridae; unclassified Genomoviridae; Ficedula parva Genomoviridae sp.;	P11
NODE_335_length_2339_cov_49.935639	2339	High-quality	AAI-based (high-confidence)		P11
NODE_349_length_2258_cov_8.681344	2258	Complete	DTR (high-confidence)	Viruses; Monodnaviria; Shotokuvirae; Cressdnaviricota; Repensiviricetes; Geplafuvirales; Genomoviridae; Gemycircularvirus; Gemycircularvirus lamas1; Lama associated gemycircularvirus 1;	P11
NODE_351_length_2255_cov_7.040455	2255	Complete	DTR (high-confidence)	Viruses; Monodnaviria; Shotokuvirae; Cressdnaviricota; Repensiviricetes; Geplafuvirales; Genomoviridae; Gemycircularvirus; Gemycircularvirus lamas1; Lama associated gemycircularvirus 1;	P11
NODE_352_length_2254_cov_7.340609	2254	Complete	DTR (high-confidence)	Viruses; Monodnaviria; Shotokuvirae; Cressdnaviricota; Repensiviricetes; Geplafuvirales; Genomoviridae; Gemykolovirus; Gemykolovirus poaspe1; Plant associated genomovirus 9;	P11
NODE_360_length_2228_cov_19.821905	2228	Complete	DTR (high-confidence)	Viruses; Monodnaviria; Shotokuvirae; Cressdnaviricota; Repensiviricetes; Geplafuvirales; Genomoviridae; unclassified Genomoviridae; finch CRESS-DNA virus;	P11
NODE_364_length_2214_cov_6.968041	2214	Complete	DTR (medium-confidence)		P11
NODE_370_length_2190_cov_107.947541	2190	Complete	DTR (high-confidence)		P11
NODE_373_length_2186_cov_89.317222	2186	Complete	DTR (medium-confidence)	Viruses; unclassified viruses; Virus sp.;	P11
NODE_374_length_2185_cov_53.505164	2185	Complete	DTR (high-confidence)	Viruses; Monodnaviria; Shotokuvirae; Cressdnaviricota; Repensiviricetes; Geplafuvirales; Genomoviridae; unclassified Genomoviridae; Luscinia calliope Genomoviridae sp.;	P11
NODE_376_length_2180_cov_21.120471	2180	Complete	DTR (high-confidence)	Viruses; unclassified viruses; unclassified DNA viruses; Blackfly DNA Virus 12;	P11
NODE_379_length_2175_cov_11.471226	2175	Complete	DTR (high-confidence)	Viruses; Monodnaviria; Shotokuvirae; Cressdnaviricota; Repensiviricetes; Geplafuvirales; Genomoviridae; Gemycircularvirus; unclassified Gemycircularvirus; Gila monster-associated gemycircularvirus 1;	P11
NODE_381_length_2166_cov_118.040739	2166	Complete	DTR (high-confidence)	Viruses; unclassified viruses; unclassified DNA viruses; Tundra vole stool-associated circular virus;	P11
NODE_384_length_2156_cov_36.829605	2156	Complete	DTR (medium-confidence)		P11
NODE_395_length_2118_cov_30.828890	2118	Complete	DTR (high-confidence)		P11
NODE_404_length_2079_cov_16.852767	2079	Complete	DTR (high-confidence)	Viruses; unclassified viruses; unclassified DNA viruses; Blackfly DNA Virus 4;	P11
NODE_413_length_2056_cov_347.376812	2056	Complete	DTR (high-confidence)		P11
NODE_415_length_2049_cov_3.419759	2049	High-quality	AAI-based (medium-confidence)		P11
NODE_421_length_2036_cov_4.552751	2036	High-quality	AAI-based (high-confidence)		P11
NODE_423_length_2031_cov_4.171559	2031	Complete	DTR (high-confidence)		P11
NODE_435_length_1997_cov_842.619979	1997	Complete	DTR (high-confidence)	Viruses; Monodnaviria; Shotokuvirae; Cressdnaviricota; Arfiviricetes; Cirlivirales; Circoviridae;	P11
NODE_437_length_1991_cov_29.749483	1991	High-quality	AAI-based (medium-confidence)		P11
NODE_438_length_1988_cov_95.600103	1988	Complete	DTR (high-confidence)		P11
NODE_454_length_1954_cov_23.593470	1954	Complete	DTR (medium-confidence)		P11
NODE_456_length_1953_cov_7.469442	1953	High-quality	HMM-based (lower-bound)		P11
NODE_482_length_1884_cov_182.877529	1884	Complete	DTR (high-confidence)		P11
NODE_550_length_1753_cov_29.436985	1753	Complete	DTR (medium-confidence)	Viruses; Monodnaviria; Shotokuvirae; Cressdnaviricota; Arfiviricetes; Cirlivirales; Circoviridae; unclassified Circoviridae; Mosquito circovirus;	P11
NODE_569_length_1726_cov_171.763615	1726	High-quality	AAI-based (medium-confidence)		P11
NODE_579_length_1713_cov_118.823884	1713	Complete	DTR (medium-confidence)		P11
NODE_633_length_1640_cov_3.312303	1640	High-quality	AAI-based (medium-confidence)		P11
NODE_12_length_3662_cov_86482.245911	3662	High-quality	AAI-based (high-confidence)	Viruses; Monodnaviria; Shotokuvirae; Cressdnaviricota; Arfiviricetes; Cirlivirales; Circoviridae; Cyclovirus; unclassified Cyclovirus; Mongoose-associated cyclovirus;	P13
NODE_24_length_2699_cov_264.799924	2699	High-quality	AAI-based (high-confidence)	Viruses; Monodnaviria; Shotokuvirae; Cressdnaviricota; Arfiviricetes; Cirlivirales; Circoviridae; Cyclovirus; Rodent associated cyclovirus 2;	P13
NODE_30_length_2145_cov_1.870813	2145	High-quality	AAI-based (high-confidence)	Viruses; Monodnaviria; Shotokuvirae; Cressdnaviricota; Repensiviricetes; Geplafuvirales; Genomoviridae;	P13
NODE_33_length_2089_cov_9.782203	2089	Complete	DTR (high-confidence)		P13
NODE_49_length_1649_cov_104.223338	1649	Complete	DTR (high-confidence)	Viruses; Monodnaviria; Shotokuvirae; Cressdnaviricota; Arfiviricetes; Cirlivirales; Circoviridae; unclassified Circoviridae; Bat circovirus POA/I;	P13
k141_273	2175	Complete	DTR (high-confidence)		P13
k141_76	1951	High-quality	AAI-based (high-confidence)	Viruses; Monodnaviria; Shotokuvirae; Cressdnaviricota; Arfiviricetes; Cirlivirales; Circoviridae; unclassified Circoviridae; Ficedula parva Circoviridae sp.;	P13
k141_15	1943	Complete	DTR (high-confidence)	Viruses; Monodnaviria; Shotokuvirae; Cressdnaviricota; Arfiviricetes; Cirlivirales; Circoviridae; Cyclovirus; Rodent associated cyclovirus 2;	P13
k141_201	1990	High-quality	AAI-based (medium-confidence)	Viruses; Monodnaviria; Shotokuvirae; Cressdnaviricota; Repensiviricetes; Geplafuvirales; Genomoviridae;	P13
k141_51	2006	Complete	DTR (high-confidence)	Viruses; Monodnaviria; Shotokuvirae; Cressdnaviricota; Arfiviricetes; Cirlivirales; Circoviridae; unclassified Circoviridae; Ficedula parva Circoviridae sp.;	P13
k141_285	1920	Complete	DTR (high-confidence)	Viruses; Monodnaviria; Shotokuvirae; Cressdnaviricota; Arfiviricetes; Cirlivirales; Circoviridae; Cyclovirus; unclassified Cyclovirus; Mongoose-associated cyclovirus;	P13
k141_278	1735	Complete	DTR (high-confidence)	Viruses; Monodnaviria; Shotokuvirae; Cressdnaviricota; Arfiviricetes; Cirlivirales; Circoviridae; unclassified Circoviridae; Bat circovirus POA/I;	P13
NODE_2_length_59024_cov_882.412912	59024	Complete	DTR (high-confidence)	cellular organisms; Bacteria; Terrabacteria group; Bacillota; Clostridia; Eubacteriales; Lachnospiraceae; unclassified Lachnospiraceae; Lachnospiraceae bacterium;	P14
NODE_39_length_5842_cov_18.175220	5842	Complete	DTR (high-confidence)		P14
NODE_40_length_5701_cov_47.698725	5701	High-quality	AAI-based (high-confidence)		P14
NODE_42_length_5527_cov_288.694993	5527	Complete	DTR (high-confidence)	Viruses; Monodnaviria; Sangervirae; Phixviricota; Malgrandaviricetes; Petitvirales; Microviridae; unclassified Microviridae; Microvirus sp.;	P14
NODE_48_length_5397_cov_13.095844	5397	High-quality	AAI-based (medium-confidence)	Viruses; Monodnaviria; Sangervirae; Phixviricota; Malgrandaviricetes; Petitvirales; Microviridae; unclassified Microviridae; Microviridae sp.;	P14
NODE_54_length_5071_cov_25.549242	5071	High-quality	AAI-based (high-confidence)	Viruses; Monodnaviria; Sangervirae; Phixviricota; Malgrandaviricetes; Petitvirales; Microviridae; unclassified Microviridae; Microviridae sp.;	P14
NODE_61_length_4891_cov_96.466501	4891	Complete	DTR (high-confidence)	Viruses; Monodnaviria; Shotokuvirae; Cossaviricota; Papovaviricetes; Sepolyvirales; Polyomaviridae; unclassified Polyomaviridae; Myotis davidii polyomavirus 1;	P14
NODE_68_length_4796_cov_14.865007	4796	Complete	DTR (high-confidence)	Viruses;	P14
NODE_69_length_4793_cov_11.616505	4793	Complete	DTR (high-confidence)	Viruses; Monodnaviria; Sangervirae; Phixviricota; Malgrandaviricetes; Petitvirales; Microviridae; unclassified Microviridae; Microvirus; Blackfly microvirus SF02;	P14
NODE_74_length_4479_cov_27.319394	4479	Complete	DTR (high-confidence)	Viruses; Monodnaviria; Sangervirae; Phixviricota; Malgrandaviricetes; Petitvirales; Microviridae; unclassified Microviridae; Microviridae sp.;	P14
NODE_75_length_4471_cov_20.160553	4471	Complete	DTR (high-confidence)	Viruses; Monodnaviria; Sangervirae; Phixviricota; Malgrandaviricetes; Petitvirales; Microviridae; unclassified Microviridae; Microviridae sp.;	P14
NODE_76_length_4427_cov_58.108875	4427	Complete	DTR (high-confidence)		P14
NODE_77_length_4387_cov_105.913666	4387	Complete	DTR (high-confidence)	Viruses; Monodnaviria; Sangervirae; Phixviricota; Malgrandaviricetes; Petitvirales; Microviridae; unclassified Microviridae; Microviridae sp.;	P14
NODE_80_length_4377_cov_36.137436	4377	Complete	DTR (high-confidence)	Viruses; Monodnaviria; Sangervirae; Phixviricota; Malgrandaviricetes; Petitvirales; Microviridae; unclassified Microviridae; Microviridae sp. ctbyf5;	P14
NODE_139_length_2743_cov_76.565476	2743	Complete	DTR (high-confidence)	Viruses; Monodnaviria; Shotokuvirae; Cressdnaviricota; Arfiviricetes; Cremevirales; Smacoviridae; Porprismacovirus; Porprismacovirus alecas1; Alces alces faeces associated smacovirus MP78;	P14
NODE_152_length_2589_cov_116.168508	2589	Complete	DTR (high-confidence)	Viruses; Monodnaviria; Shotokuvirae; Cressdnaviricota; Arfiviricetes; Cremevirales; Smacoviridae; unclassified Smacoviridae; Chicken smacovirus mg8_345;	P14
NODE_154_length_2574_cov_30.857880	2574	Complete	DTR (medium-confidence)		P14
NODE_181_length_2278_cov_38.430049	2278	Complete	DTR (high-confidence)	Viruses; Monodnaviria; Shotokuvirae; Cressdnaviricota; Repensiviricetes; Geplafuvirales; Genomoviridae; Gemykibivirus; Gemykibivirus planta1; Plant associated genomovirus 2;	P14
NODE_183_length_2274_cov_25.149166	2274	Complete	DTR (high-confidence)	Viruses; Monodnaviria; Shotokuvirae; Cressdnaviricota; Repensiviricetes; Geplafuvirales; Genomoviridae; Gemykolovirus; Gemykolovirus poaspe1; Plant associated genomovirus 9;	P14
NODE_185_length_2258_cov_137.842488	2258	Complete	DTR (high-confidence)	Viruses; Monodnaviria; Shotokuvirae; Cressdnaviricota; Repensiviricetes; Geplafuvirales; Genomoviridae; unclassified Genomoviridae; Tarsiger cyanurus Genomoviridae sp.;	P14
NODE_186_length_2258_cov_97.061280	2258	Complete	DTR (high-confidence)	Viruses; Monodnaviria; Shotokuvirae; Cressdnaviricota; Repensiviricetes; Geplafuvirales; Genomoviridae; unclassified Genomoviridae; finch CRESS-DNA virus;	P14
NODE_188_length_2254_cov_81.245566	2254	Complete	DTR (high-confidence)	Viruses; Monodnaviria; Shotokuvirae; Cressdnaviricota; Repensiviricetes; Geplafuvirales; Genomoviridae; Gemykolovirus; Gemykolovirus poaspe1; Plant associated genomovirus 9;	P14
NODE_190_length_2243_cov_33.755941	2243	Complete	DTR (high-confidence)	Viruses; Monodnaviria; Shotokuvirae; Cressdnaviricota; Repensiviricetes; Geplafuvirales; Genomoviridae; unclassified Genomoviridae; Chifec genomovirus UA13_90;	P14
NODE_192_length_2232_cov_167.726688	2232	Complete	DTR (high-confidence)	Viruses; Monodnaviria; Shotokuvirae; Cressdnaviricota; Repensiviricetes; Geplafuvirales; Genomoviridae; Gemycircularvirus; Gemycircularvirus citas1; Citrus Tunisia genomovirus 2;	P14
NODE_195_length_2226_cov_24.276831	2226	Complete	DTR (high-confidence)		P14
NODE_196_length_2218_cov_60.723532	2218	Complete	DTR (high-confidence)	Viruses; Monodnaviria; Shotokuvirae; Cressdnaviricota; Repensiviricetes; Geplafuvirales; Genomoviridae; unclassified Genomoviridae; Giant panda Genomoviridae;	P14
NODE_201_length_2185_cov_240.969014	2185	Complete	DTR (high-confidence)	Viruses; Monodnaviria; Shotokuvirae; Cressdnaviricota; Repensiviricetes; Geplafuvirales; Genomoviridae; unclassified Genomoviridae; Chifec genomovirus UA13_112;	P14
NODE_203_length_2175_cov_532.458491	2175	Complete	DTR (high-confidence)	Viruses; Monodnaviria; Shotokuvirae; Cressdnaviricota; Repensiviricetes; Geplafuvirales; Genomoviridae; Gemycircularvirus; unclassified Gemycircularvirus; Gila monster-associated gemycircularvirus 1;	P14
NODE_205_length_2166_cov_291.321649	2166	Complete	DTR (high-confidence)	Viruses; unclassified viruses; unclassified DNA viruses; Tundra vole stool-associated circular virus;	P14
NODE_221_length_2045_cov_15.455779	2045	Complete	DTR (high-confidence)	Viruses; Monodnaviria; Shotokuvirae; Cressdnaviricota; Arfiviricetes; Cirlivirales; Circoviridae; Cyclovirus; unclassified Cyclovirus; robinz virus RP_620;	P14
NODE_224_length_2008_cov_11295.559652	2008	Complete	DTR (high-confidence)	Viruses; Monodnaviria; Shotokuvirae; Cressdnaviricota; Arfiviricetes; Cirlivirales; Circoviridae; Circovirus; unclassified Circovirus; Bat circovirus;	P14
NODE_236_length_1962_cov_113.089670	1962	Complete	DTR (medium-confidence)		P14
NODE_252_length_1863_cov_17.027655	1863	Complete	DTR (high-confidence)	Viruses; Monodnaviria; Shotokuvirae; Cressdnaviricota; Arfiviricetes; Cirlivirales; Circoviridae; Circovirus;	P14
NODE_255_length_1848_cov_62.322922	1848	Complete	DTR (high-confidence)	Viruses; Monodnaviria; Shotokuvirae; Cressdnaviricota; Arfiviricetes; Cirlivirales; Circoviridae; Cyclovirus; Rodent associated cyclovirus 2;	P14
k141_1165	2094	Complete	DTR (high-confidence)	Viruses; Monodnaviria; Shotokuvirae; Cressdnaviricota; Arfiviricetes; Cirlivirales; Circoviridae; Circovirus; unclassified Circovirus; Bat circovirus;	P14
k141_1166	2718	Complete	DTR (high-confidence)		P14
k141_1133	2660	Complete	DTR (medium-confidence)		P14
k141_1144	1949	Complete	DTR (high-confidence)	Viruses; Monodnaviria; Shotokuvirae; Cressdnaviricota; Arfiviricetes; Cirlivirales; Circoviridae; Circovirus;	P14
k141_1220	2675	Complete	DTR (high-confidence)	Viruses; Monodnaviria; Shotokuvirae; Cressdnaviricota; Arfiviricetes; Cremevirales; Smacoviridae; unclassified Smacoviridae; Chicken smacovirus mg8_345;	P14
k141_1226	2271	Complete	DTR (high-confidence)	Viruses; Monodnaviria; Shotokuvirae; Cressdnaviricota; Repensiviricetes; Geplafuvirales; Genomoviridae; unclassified Genomoviridae; Chifec genomovirus UA13_112;	P14
k141_1227	4557	Complete	DTR (high-confidence)	Viruses; Monodnaviria; Sangervirae; Phixviricota; Malgrandaviricetes; Petitvirales; Microviridae;	P14
k141_1229	2131	Complete	DTR (high-confidence)	Viruses; Monodnaviria; Shotokuvirae; Cressdnaviricota; Arfiviricetes; Cirlivirales; Circoviridae; Cyclovirus; unclassified Cyclovirus; robinz virus RP_620;	P14
k141_1230	4513	Complete	DTR (high-confidence)		P14
k141_1150	2261	Complete	DTR (high-confidence)	Viruses; Monodnaviria; Shotokuvirae; Cressdnaviricota; Repensiviricetes; Geplafuvirales; Genomoviridae; Gemycircularvirus; unclassified Gemycircularvirus; Gila monster-associated gemycircularvirus 1;	P14
k141_1152	2252	Complete	DTR (high-confidence)	Viruses; unclassified viruses; unclassified DNA viruses; Tundra vole stool-associated circular virus;	P14
k141_1158	4879	Complete	DTR (high-confidence)	Viruses; Monodnaviria; Sangervirae; Phixviricota; Malgrandaviricetes; Petitvirales; Microviridae; unclassified Microviridae; Microvirus; Blackfly microvirus SF02;	P14
k141_1162	5613	Complete	DTR (high-confidence)	Viruses; Monodnaviria; Sangervirae; Phixviricota; Malgrandaviricetes; Petitvirales; Microviridae; unclassified Microviridae; Microvirus sp.;	P14
k141_1163	1939	Complete	DTR (medium-confidence)		P14
k141_1185	4473	Complete	DTR (high-confidence)	Viruses; Monodnaviria; Sangervirae; Phixviricota; Malgrandaviricetes; Petitvirales; Microviridae; unclassified Microviridae;	P14
k141_11951	2083	Complete	DTR (high-confidence)	Viruses; Monodnaviria; Shotokuvirae; Cressdnaviricota; Arfiviricetes; Cirlivirales; Circoviridae; Circovirus; Bat associated circovirus 12;	P14
k141_1181	2344	Complete	DTR (high-confidence)	Viruses; Monodnaviria; Shotokuvirae; Cressdnaviricota; Repensiviricetes; Geplafuvirales; Genomoviridae; unclassified Genomoviridae; Tarsiger cyanurus Genomoviridae sp.;	P14
k141_1289	2199	Complete	DTR (high-confidence)	Viruses; unclassified viruses; unclassified DNA viruses; unclassified ssDNA viruses; Circularisvirus; Dragonfly circularisvirus;	P14
k141_1199	4565	Complete	DTR (high-confidence)	Viruses; Monodnaviria; Sangervirae; Phixviricota; Malgrandaviricetes; Petitvirales; Microviridae; unclassified Microviridae; Microviridae sp.;	P14
k141_1291	2304	Complete	DTR (high-confidence)	Viruses; Monodnaviria; Shotokuvirae; Cressdnaviricota; Repensiviricetes; Geplafuvirales; Genomoviridae; unclassified Genomoviridae; Giant panda Genomoviridae;	P14
k141_1200	2318	Complete	DTR (high-confidence)	Viruses; Monodnaviria; Shotokuvirae; Cressdnaviricota; Repensiviricetes; Geplafuvirales; Genomoviridae; Gemycircularvirus; Gemycircularvirus citas1; Citrus Tunisia genomovirus 2;	P14
k141_1210	2360	Complete	DTR (high-confidence)	Viruses; Monodnaviria; Shotokuvirae; Cressdnaviricota; Repensiviricetes; Geplafuvirales; Genomoviridae; Gemykolovirus; Gemykolovirus poaspe1; Plant associated genomovirus 9;	P14
k141_496	2644	High-quality	AAI-based (high-confidence)	Viruses; Monodnaviria; Shotokuvirae; Cressdnaviricota; Repensiviricetes; Geplafuvirales; Genomoviridae; Gemykolovirus; Gemykolovirus poaspe1; Plant associated genomovirus 9;	P14
k141_1214	4463	Complete	DTR (high-confidence)	Viruses; Monodnaviria; Sangervirae; Phixviricota; Malgrandaviricetes; Petitvirales; Microviridae; unclassified Microviridae; Microviridae sp. ctbyf5;	P14
k141_58	2312	Complete	DTR (high-confidence)		P14
k141_669	5375	High-quality	AAI-based (high-confidence)		P14
k141_1114	59110	Complete	DTR (high-confidence)	cellular organisms; Bacteria; Terrabacteria group; Bacillota; Clostridia; Eubacteriales; Lachnospiraceae; unclassified Lachnospiraceae; Lachnospiraceae bacterium;	P14
k141_1122	1934	Complete	DTR (high-confidence)	Viruses; Monodnaviria; Shotokuvirae; Cressdnaviricota; Arfiviricetes; Cirlivirales; Circoviridae; Cyclovirus; Rodent associated cyclovirus 2;	P14
k141_1130	4977	Complete	DTR (high-confidence)	Viruses; Monodnaviria; Shotokuvirae; Cossaviricota; Papovaviricetes; Sepolyvirales; Polyomaviridae; unclassified Polyomaviridae; Myotis davidii polyomavirus 1;	P14
k141_1110	2344	Complete	DTR (high-confidence)	Viruses; Monodnaviria; Shotokuvirae; Cressdnaviricota; Repensiviricetes; Geplafuvirales; Genomoviridae; unclassified Genomoviridae; finch CRESS-DNA virus;	P14
k141_1112	4882	Complete	DTR (high-confidence)	Viruses;	P14
k141_1113	5928	Complete	DTR (high-confidence)		P14
k141_25756	5351	High-quality	AAI-based (medium-confidence)	Viruses; Monodnaviria; Shotokuvirae; Cossaviricota; Quintoviricetes; Piccovirales; Parvoviridae; Parvovirinae; unclassified Parvovirinae; Bat parvovirus;	P19
k141_2582	52819	High-quality	AAI-based (high-confidence)	cellular organisms; Bacteria; Terrabacteria group; Bacillota; Clostridia; Eubacteriales; Lachnospiraceae; unclassified Lachnospiraceae; Lachnospiraceae bacterium;	P19
k141_24017	46616	Complete	DTR (high-confidence)	cellular organisms; Bacteria; Pseudomonadota; Gammaproteobacteria; Enterobacterales; Enterobacteriaceae; Citrobacter; Citrobacter arsenatis;	P19
k141_28143	46135	High-quality	AAI-based (medium-confidence)	cellular organisms; Bacteria; Pseudomonadota; Betaproteobacteria; Burkholderiales; Alcaligenaceae; Bordetella; Bordetella trematum;	P19
NODE_10_length_46160_cov_10.625746	46160	Complete	DTR (high-confidence)	cellular organisms; Bacteria; Pseudomonadota; Betaproteobacteria; Burkholderiales; Alcaligenaceae; Bordetella; Bordetella trematum;	P19
NODE_13_length_43363_cov_1256.241803	43363	High-quality	AAI-based (high-confidence)	cellular organisms; Bacteria; Pseudomonadota; Gammaproteobacteria; Enterobacterales; Enterobacteriaceae; Citrobacter; Citrobacter arsenatis;	P19
NODE_14_length_43317_cov_25.429268	43317	High-quality	AAI-based (medium-confidence)	cellular organisms; Bacteria; Campylobacterota; Epsilonproteobacteria; Campylobacterales; Campylobacteraceae; Campylobacter; Campylobacter concisus;	P19
NODE_16_length_42475_cov_34.491561	42475	High-quality	AAI-based (high-confidence)	cellular organisms; Bacteria; Terrabacteria group; Bacillota; Clostridia; Eubacteriales; Lachnospiraceae; unclassified Lachnospiraceae; Lachnospiraceae bacterium;	P19
NODE_489_length_5218_cov_139.681193	5218	High-quality	AAI-based (medium-confidence)	Viruses; Monodnaviria; Shotokuvirae; Cossaviricota; Quintoviricetes; Piccovirales; Parvoviridae; Parvovirinae; unclassified Parvovirinae; Bat parvovirus;	P19
k141_21122	37878	Complete	DTR (high-confidence)	Viruses; Varidnaviria; Bamfordvirae; Preplasmiviricota; Tectiliviricetes; Rowavirales; Adenoviridae; Mastadenovirus; unclassified Mastadenovirus; Bat mastadenovirus;	P20
k141_8442	8024	Complete	DTR (high-confidence)	Viruses; Monodnaviria; Shotokuvirae; Cossaviricota; Papovaviricetes; Zurhausenvirales; Papillomaviridae; Firstpapillomavirinae; Gammapapillomavirus; Gammapapillomavirus 10; Human papillomavirus 142;	P20
k141_24736	4458	Complete	ITR (high-confidence)	Viruses; Monodnaviria; Shotokuvirae; Cossaviricota; Quintoviricetes; Piccovirales; Parvoviridae; Parvovirinae; Dependoparvovirus; Chiropteran dependoparvovirus 1; Bat adeno-associated virus;	P20
k141_10280	45753	High-quality	AAI-based (high-confidence)	cellular organisms; Bacteria; Pseudomonadota; Gammaproteobacteria; Enterobacterales; Enterobacteriaceae; Citrobacter; Citrobacter arsenatis;	P20
NODE_3_length_37924_cov_1523.890834	37924	High-quality	AAI-based (high-confidence)	Viruses; Varidnaviria; Bamfordvirae; Preplasmiviricota; Tectiliviricetes; Rowavirales; Adenoviridae; Mastadenovirus; unclassified Mastadenovirus; Bat mastadenovirus;	P20
NODE_30_length_7938_cov_17.114170	7938	Complete	DTR (high-confidence)	Viruses; Monodnaviria; Shotokuvirae; Cossaviricota; Papovaviricetes; Zurhausenvirales; Papillomaviridae; Firstpapillomavirinae; Gammapapillomavirus; Gammapapillomavirus 10; Human papillomavirus 142;	P20
k141_6041	37598	High-quality	AAI-based (medium-confidence)	cellular organisms; Bacteria; Pseudomonadota; Gammaproteobacteria; Enterobacterales; Bruguierivoracaceae; Sodalis; Sodalis glossinidius;	P21
k141_4117	4267	High-quality	AAI-based (medium-confidence)	Viruses; Monodnaviria; Shotokuvirae; Cossaviricota; Quintoviricetes; Piccovirales; Parvoviridae; unclassified Parvoviridae; Parvoviridae sp.;	P21
k141_2297	3829	High-quality	AAI-based (high-confidence)	Viruses; Monodnaviria; Shotokuvirae; Cossaviricota; Quintoviricetes; Piccovirales; Parvoviridae; Densovirinae; Brevidensovirus; unclassified Brevidensovirus; Mosquito densovirus BR/07;	P21
k141_10682	43207	Complete	DTR (high-confidence)	Viruses; Duplodnaviria; Heunggongvirae; Uroviricota; Caudoviricetes; unclassified Caudoviricetes; Escherichia phage Halfdan;	P21
k141_9681	56081	High-quality	AAI-based (high-confidence)	Viruses; unclassified bacterial viruses; Bacteriophage sp.;	P21
k141_10768	4634	Complete	DTR (high-confidence)	cellular organisms; Bacteria; Terrabacteria group; Mycoplasmatota; Mollicutes; Entomoplasmatales; Spiroplasmataceae; Spiroplasma; Spiroplasma phoeniceum;	P21
k141_75231	48612	Complete	DTR (high-confidence)	cellular organisms; Bacteria; Pseudomonadota; Alphaproteobacteria; Rhodospirillales; Acetobacteraceae; Asaia; Asaia bogorensis;	P21
k141_11171	42724	Complete	DTR (high-confidence)	Viruses; Duplodnaviria; Heunggongvirae; Uroviricota; Caudoviricetes; unclassified Caudoviricetes; Escherichia phage Halfdan;	P21
k141_11175	39082	Complete	DTR (high-confidence)	Viruses; Duplodnaviria; Heunggongvirae; Uroviricota; Caudoviricetes; Autographiviridae; Studiervirinae; Teetrevirus;	P21
k141_2802	1946	High-quality	AAI-based (high-confidence)	Viruses; Monodnaviria; Shotokuvirae; Cressdnaviricota; Arfiviricetes; Cirlivirales; Circoviridae; Cyclovirus; Dragonfly associated cyclovirus 4;	P21
k141_11033	37083	Complete	DTR (high-confidence)	cellular organisms; Bacteria; Pseudomonadota; Gammaproteobacteria; Enterobacterales; Bruguierivoracaceae; Sodalis; unclassified Sodalis; Sodalis sp. TME1;	P21
NODE_1_length_56025_cov_1412.724942	56025	Complete	DTR (high-confidence)	Viruses; unclassified bacterial viruses; Bacteriophage sp.;	P21
NODE_4_length_48579_cov_10.501133	48579	Complete	DTR (high-confidence)	cellular organisms; Bacteria; Pseudomonadota; Alphaproteobacteria; Rhodospirillales; Acetobacteraceae; Asaia; Asaia bogorensis;	P21
NODE_8_length_43052_cov_19.140847	43052	High-quality	AAI-based (high-confidence)	Viruses; Duplodnaviria; Heunggongvirae; Uroviricota; Caudoviricetes; unclassified Caudoviricetes; Escherichia phage Halfdan;	P21
NODE_9_length_42638_cov_422.482141	42638	Complete	DTR (high-confidence)	Viruses; Duplodnaviria; Heunggongvirae; Uroviricota; Caudoviricetes; unclassified Caudoviricetes; Escherichia phage Halfdan;	P21
NODE_14_length_39211_cov_150.053376	39211	High-quality	AAI-based (medium-confidence)	cellular organisms; Bacteria; Pseudomonadota; Gammaproteobacteria; Xanthomonadales;	P21
NODE_15_length_38996_cov_10.515215	38996	Complete	DTR (high-confidence)	Viruses; Duplodnaviria; Heunggongvirae; Uroviricota; Caudoviricetes; Autographiviridae; Studiervirinae; Teetrevirus;	P21
NODE_19_length_36807_cov_216.359980	36807	High-quality	AAI-based (medium-confidence)	cellular organisms; Bacteria; Pseudomonadota; Gammaproteobacteria; Enterobacterales; Bruguierivoracaceae; Sodalis; unclassified Sodalis; Sodalis sp. TME1;	P21
k141_42271	177315	Complete	DTR (high-confidence)	Viruses; Duplodnaviria; Heunggongvirae; Uroviricota; Caudoviricetes; Straboviridae; Slopekvirus; Klebsiella virus Miro; Klebsiella phage Miro;	P23
NODE_9_length_177229_cov_75.493667	177229	Complete	DTR (high-confidence)	Viruses; Duplodnaviria; Heunggongvirae; Uroviricota; Caudoviricetes; Straboviridae; Slopekvirus; Klebsiella virus Miro; Klebsiella phage Miro;	P23
k141_5229	5320	Complete	ITR (high-confidence)		P24
k141_1798	27137	Complete	DTR (medium-confidence)		P24
k141_2436	37451	High-quality	AAI-based (medium-confidence)	Viruses; unclassified bacterial viruses; Bacteriophage sp.;	P24
k141_9427	42519	High-quality	AAI-based (high-confidence)	Viruses; Duplodnaviria; Heunggongvirae; Uroviricota; Caudoviricetes; Autographiviridae; Limelightvirus; Limelightvirus limelight; Pantoea phage LIMElight;	P24
k141_6413	4606	High-quality	AAI-based (high-confidence)	Viruses; Monodnaviria; Shotokuvirae; Cossaviricota; Quintoviricetes; Piccovirales; Parvoviridae; Parvovirinae; Dependoparvovirus; Chiropteran dependoparvovirus 1; Bat adeno-associated virus;	P24
k141_9016	38302	High-quality	AAI-based (medium-confidence)	Viruses; Duplodnaviria; Heunggongvirae; Uroviricota; Caudoviricetes; unclassified Caudoviricetes; Siphoviridae sp. ctr8v12;	P24
k141_10556	63656	High-quality	AAI-based (medium-confidence)	Viruses; Duplodnaviria; Heunggongvirae; Uroviricota; Caudoviricetes; unclassified Caudoviricetes; Caudoviricetes sp.;	P24
k141_10644	36439	Complete	ITR (high-confidence)	Viruses; Varidnaviria; Bamfordvirae; Preplasmiviricota; Tectiliviricetes; Rowavirales; Adenoviridae; Mastadenovirus; unclassified Mastadenovirus; Bat mastadenovirus;	P24
k141_10656	48605	Complete	DTR (high-confidence)	cellular organisms; Bacteria; Pseudomonadota; Alphaproteobacteria; Sphingomonadales; Sphingomonadaceae; Sphingomonas; unclassified Sphingomonas; Sphingomonas sp. Leaf22;	P24
k141_10657	37632	Complete	DTR (medium-confidence)	Viruses; Duplodnaviria; Heunggongvirae; Uroviricota; Caudoviricetes; unclassified Caudoviricetes; Caudoviricetes sp.;	P24
k141_10664	8464	Complete	DTR (high-confidence)	Viruses; Monodnaviria; Shotokuvirae; Cossaviricota; Papovaviricetes; Zurhausenvirales; Papillomaviridae; unclassified Papillomaviridae; non-primate mammal papillomaviruses; Acinonyx jubatus papillomavirus type 1;	P24
NODE_1_length_63753_cov_20.779444	63753	High-quality	AAI-based (medium-confidence)	Viruses; Duplodnaviria; Heunggongvirae; Uroviricota; Caudoviricetes; unclassified Caudoviricetes; Caudoviricetes sp.;	P24
NODE_4_length_48519_cov_23.492159	48519	Complete	DTR (high-confidence)	cellular organisms; Bacteria; Pseudomonadota; Alphaproteobacteria; Sphingomonadales; Sphingomonadaceae; Sphingomonas; unclassified Sphingomonas; Sphingomonas sp. Leaf22;	P24
NODE_9_length_41979_cov_14.375823	41979	High-quality	AAI-based (high-confidence)	cellular organisms; Bacteria; Terrabacteria group; Bacillota; Clostridia; Eubacteriales; Clostridiaceae; Clostridium; unclassified Clostridium; Clostridium sp. Bc-iso-3;	P24
NODE_10_length_41445_cov_19.376854	41445	High-quality	AAI-based (high-confidence)	Viruses; Duplodnaviria; Heunggongvirae; Uroviricota; Caudoviricetes; Autographiviridae; Limelightvirus; Limelightvirus limelight; Pantoea phage LIMElight;	P24
NODE_13_length_37546_cov_50.025606	37546	Complete	DTR (medium-confidence)	Viruses; Duplodnaviria; Heunggongvirae; Uroviricota; Caudoviricetes; unclassified Caudoviricetes; Caudoviricetes sp.;	P24
NODE_26_length_27050_cov_92.955029	27050	Complete	DTR (medium-confidence)		P24
NODE_95_length_8378_cov_15.656494	8378	Complete	DTR (high-confidence)	Viruses; Monodnaviria; Shotokuvirae; Cossaviricota; Papovaviricetes; Zurhausenvirales; Papillomaviridae; unclassified Papillomaviridae; non-primate mammal papillomaviruses; Acinonyx jubatus papillomavirus type 1;	P24
k141_16412	45233	High-quality	AAI-based (medium-confidence)	Viruses; Duplodnaviria; Heunggongvirae; Uroviricota; Caudoviricetes; unclassified Caudoviricetes; Caudoviricetes sp.;	P25
k141_19267	34488	High-quality	AAI-based (medium-confidence)	cellular organisms; Bacteria; FCB group; Bacteroidota/Chlorobiota group; Bacteroidota; Bacteroidia; Bacteroidales; Rikenellaceae; Alistipes; Alistipes onderdonkii;	P25
k141_7219	31125	Complete	DTR (high-confidence)	cellular organisms; Bacteria; FCB group; Bacteroidota/Chlorobiota group; Bacteroidota; Bacteroidia; Bacteroidales; Rikenellaceae; Alistipes; unclassified Alistipes; Alistipes sp. CHKCI003;	P25
k141_13126	41806	Complete	DTR (high-confidence)	Viruses; Duplodnaviria; Heunggongvirae; Uroviricota; Caudoviricetes; unclassified Caudoviricetes; Caudoviricetes sp.;	P25
k141_17193	33833	High-quality	AAI-based (medium-confidence)	Viruses; Duplodnaviria; Heunggongvirae; Uroviricota; Caudoviricetes; unclassified Caudoviricetes; Caudoviricetes sp.;	P25
k141_8586	26858	Complete	DTR (medium-confidence)	cellular organisms; Bacteria; FCB group; Bacteroidota/Chlorobiota group; Bacteroidota; Bacteroidia; Bacteroidales; Dysgonomonadaceae; Dysgonomonas; Dysgonomonas macrotermitis;	P25
k141_18808	59469	High-quality	AAI-based (high-confidence)	Viruses; Duplodnaviria; Heunggongvirae; Uroviricota; Caudoviricetes; Bingvirus; unclassified Bingvirus;	P25
k141_16820	36630	High-quality	AAI-based (medium-confidence)		P25
k141_17676	34241	Complete	DTR (high-confidence)	cellular organisms; Bacteria; Terrabacteria group; Bacillota; Clostridia; Eubacteriales; Oscillospiraceae; Faecalibacterium; Faecalibacterium prausnitzii;	P25
k141_17363	32062	High-quality	AAI-based (medium-confidence)		P25
k141_20384	28515	High-quality	AAI-based (medium-confidence)	cellular organisms; Bacteria; FCB group; Bacteroidota/Chlorobiota group; Bacteroidota; Flavobacteriia; Flavobacteriales; Flavobacteriaceae; Flavobacterium; unclassified Flavobacterium; Flavobacterium sp. I3-2;	P25
k141_20390	70592	High-quality	AAI-based (medium-confidence)	cellular organisms; Bacteria; Terrabacteria group; Bacillota; Clostridia; Eubacteriales; Lachnospiraceae; Enterocloster; Enterocloster aldenensis;	P25
k141_20444	69598	Complete	DTR (high-confidence)	Viruses; Duplodnaviria; Heunggongvirae; Uroviricota; Caudoviricetes; unclassified Caudoviricetes; Caudoviricetes sp.;	P25
k141_20446	42707	Complete	DTR (medium-confidence)	cellular organisms; Bacteria; Pseudomonadota; Alphaproteobacteria; Hyphomicrobiales; Rhizobiaceae; Rhizobium/Agrobacterium group; Rhizobium; Rhizobium leguminosarum;	P25
k141_20449	40726	Complete	DTR (medium-confidence)	cellular organisms; Bacteria; Terrabacteria group; Bacillota; Bacilli; Bacillales; Listeriaceae; Listeria;	P25
k141_20450	46093	Complete	DTR (high-confidence)	Viruses; Duplodnaviria; Heunggongvirae; Uroviricota; Caudoviricetes; Zobellviridae; unclassified Zobellviridae; Vibrio phage 1.293.O._10N.261.52.E1;	P25
k141_20452	45128	Complete	DTR (high-confidence)	cellular organisms; Bacteria; Pseudomonadota; Gammaproteobacteria; Aeromonadales; Aeromonadaceae; Aeromonas; Aeromonas veronii;	P25
NODE_8_length_70651_cov_12.815542	70651	High-quality	AAI-based (medium-confidence)	cellular organisms; Bacteria; Terrabacteria group; Bacillota; Clostridia; Eubacteriales; Lachnospiraceae; Enterocloster; Enterocloster aldenensis;	P25
NODE_9_length_69572_cov_14.371751	69572	Complete	DTR (high-confidence)	Viruses; Duplodnaviria; Heunggongvirae; Uroviricota; Caudoviricetes; unclassified Caudoviricetes; Caudoviricetes sp.;	P25
NODE_21_length_46007_cov_32.614228	46007	Complete	DTR (high-confidence)	Viruses; Duplodnaviria; Heunggongvirae; Uroviricota; Caudoviricetes; Zobellviridae; unclassified Zobellviridae; Vibrio phage 1.293.O._10N.261.52.E1;	P25
NODE_24_length_45042_cov_47.004424	45042	Complete	DTR (high-confidence)	cellular organisms; Bacteria; Pseudomonadota; Gammaproteobacteria; Aeromonadales; Aeromonadaceae; Aeromonas; Aeromonas veronii;	P25
NODE_25_length_42621_cov_120.696988	42621	Complete	DTR (medium-confidence)	cellular organisms; Bacteria; Pseudomonadota; Alphaproteobacteria; Hyphomicrobiales; Rhizobiaceae; Rhizobium/Agrobacterium group; Rhizobium; Rhizobium leguminosarum;	P25
NODE_27_length_41724_cov_23.095467	41724	Complete	DTR (high-confidence)	Viruses; Duplodnaviria; Heunggongvirae; Uroviricota; Caudoviricetes; unclassified Caudoviricetes; Caudoviricetes sp.;	P25
NODE_30_length_40640_cov_37.618283	40640	Complete	DTR (medium-confidence)	cellular organisms; Bacteria; Terrabacteria group; Bacillota; Bacilli; Bacillales; Listeriaceae; Listeria;	P25
NODE_37_length_36001_cov_24.256218	36001	Complete	DTR (high-confidence)	cellular organisms; Bacteria; Campylobacterota; Epsilonproteobacteria; Campylobacterales; Campylobacteraceae; Campylobacter; unclassified Campylobacter;	P25
NODE_40_length_34608_cov_35.265360	34608	High-quality	AAI-based (medium-confidence)	cellular organisms; Bacteria; FCB group; Bacteroidota/Chlorobiota group; Bacteroidota; Bacteroidia; Bacteroidales; Rikenellaceae; Alistipes; Alistipes onderdonkii;	P25
NODE_42_length_33488_cov_62.390124	33488	High-quality	AAI-based (medium-confidence)	cellular organisms; Bacteria; Terrabacteria group; Bacillota; Clostridia; Eubacteriales; Oscillospiraceae; Faecalibacterium; Faecalibacterium prausnitzii;	P25
NODE_46_length_32572_cov_9.192914	32572	Complete	DTR (medium-confidence)	cellular organisms; Bacteria; FCB group; Bacteroidota/Chlorobiota group; Bacteroidota; Bacteroidia; Bacteroidales; Rikenellaceae; Rikenella; Rikenella microfusus;	P25
NODE_47_length_32164_cov_57.409511	32164	High-quality	AAI-based (medium-confidence)		P25
NODE_52_length_31230_cov_83.813280	31230	High-quality	AAI-based (medium-confidence)	cellular organisms; Bacteria; FCB group; Bacteroidota/Chlorobiota group; Bacteroidota; Bacteroidia; Bacteroidales; Rikenellaceae; Alistipes; unclassified Alistipes; Alistipes sp. CHKCI003;	P25
NODE_54_length_30829_cov_95.954637	30829	High-quality	AAI-based (medium-confidence)	cellular organisms; Bacteria; FCB group; Bacteroidota/Chlorobiota group; Bacteroidota; Bacteroidia; Bacteroidales; Tannerellaceae; Parabacteroides; Parabacteroides goldsteinii;	P25
NODE_66_length_27856_cov_1141.613395	27856	High-quality	AAI-based (medium-confidence)	cellular organisms; Bacteria; FCB group; Bacteroidota/Chlorobiota group; Bacteroidota; Bacteroidia; Bacteroidales; Dysgonomonadaceae; Dysgonomonas; Dysgonomonas macrotermitis;	P25
k141_14278	38585	High-quality	AAI-based (high-confidence)	Viruses; Duplodnaviria; Heunggongvirae; Uroviricota; Caudoviricetes; unclassified Caudoviricetes; Caudoviricetes sp.;	P26
k141_6328	36154	High-quality	AAI-based (high-confidence)	Viruses; Duplodnaviria; Heunggongvirae; Uroviricota; Caudoviricetes; unclassified Caudoviricetes; Caudoviricetes sp.;	P26
k141_12660	15875	High-quality	AAI-based (high-confidence)	Viruses; Duplodnaviria; Heunggongvirae; Uroviricota; Caudoviricetes; environmental samples; uncultured Caudovirales phage;	P26
k141_4692	36598	Complete	DTR (high-confidence)	Viruses; Duplodnaviria; Heunggongvirae; Uroviricota; Caudoviricetes; environmental samples; uncultured Caudovirales phage;	P26
k141_11014	39668	High-quality	AAI-based (high-confidence)	cellular organisms; Bacteria; Terrabacteria group; Bacillota; Clostridia; Eubacteriales; Oscillospiraceae;	P26
k141_12213	16366	High-quality	AAI-based (medium-confidence)	cellular organisms; Bacteria; Terrabacteria group; Actinomycetota; Actinomycetes; Mycobacteriales; Hoyosellaceae; Hoyosella; Hoyosella altamirensis;	P26
k141_35553	16289	High-quality	AAI-based (high-confidence)	Viruses; Duplodnaviria; Heunggongvirae; Uroviricota; Caudoviricetes; environmental samples; uncultured Caudovirales phage;	P26
k141_11695	14355	High-quality	AAI-based (high-confidence)	Viruses; Duplodnaviria; Heunggongvirae; Uroviricota; Caudoviricetes; environmental samples; uncultured Caudovirales phage;	P26
k141_2725	16738	High-quality	AAI-based (high-confidence)	Viruses; Duplodnaviria; Heunggongvirae; Uroviricota; Caudoviricetes; environmental samples; uncultured Caudovirales phage;	P26
k141_10697	5965	High-quality	HMM-based (lower-bound)		P26
k141_39649	16671	High-quality	AAI-based (high-confidence)	Viruses; Duplodnaviria; Heunggongvirae; Uroviricota; Caudoviricetes; unclassified Caudoviricetes; Caudoviricetes sp.;	P26
k141_40313	47751	Complete	DTR (high-confidence)	cellular organisms; Bacteria; Pseudomonadota; Gammaproteobacteria; Enterobacterales; Hafniaceae; Obesumbacterium; Obesumbacterium proteus;	P26
k141_23321	37875	High-quality	AAI-based (medium-confidence)	Viruses; Duplodnaviria; Heunggongvirae; Uroviricota; Caudoviricetes; unclassified Caudoviricetes; Caudoviricetes sp.;	P26
k141_9073	37774	Complete	DTR (high-confidence)	cellular organisms; Bacteria; Pseudomonadota; Gammaproteobacteria; Enterobacterales; Yersiniaceae; Yersinia; Yersinia mollaretii;	P26
k141_45414	59718	Complete	DTR (high-confidence)	Viruses; unclassified bacterial viruses; Bacteriophage sp.;	P26
k141_45418	38993	Complete	DTR (high-confidence)	cellular organisms; Bacteria; Terrabacteria group; Bacillota; Clostridia; Eubacteriales; Lachnospiraceae; Mediterraneibacter; [Ruminococcus] gnavus;	P26
k141_45420	45692	Complete	DTR (high-confidence)	cellular organisms; Bacteria; Terrabacteria group; Bacillota; Bacilli; Lactobacillales; Enterococcaceae; Enterococcus; Enterococcus faecalis; Enterococcus faecalis 06-MB-DW-09;	P26
k141_45426	7789	Complete	DTR (high-confidence)	Viruses; Monodnaviria; Shotokuvirae; Cossaviricota; Papovaviricetes; Zurhausenvirales; Papillomaviridae; unclassified Papillomaviridae; non-primate mammal papillomaviruses; Eptesicus isabellinus papillomavirus;	P26
NODE_4_length_59572_cov_18.800074	59572	High-quality	AAI-based (high-confidence)	Viruses; unclassified bacterial viruses; Bacteriophage sp.;	P26
NODE_5_length_56477_cov_9.463312	56477	High-quality	AAI-based (high-confidence)	Viruses; Duplodnaviria; Heunggongvirae; Uroviricota; Caudoviricetes; unclassified Caudoviricetes; Siphoviridae sp. ctdc_1;	P26
NODE_6_length_47665_cov_172.012707	47665	Complete	DTR (high-confidence)	cellular organisms; Bacteria; Pseudomonadota; Gammaproteobacteria; Enterobacterales; Hafniaceae; Obesumbacterium; Obesumbacterium proteus;	P26
NODE_7_length_45606_cov_103.991175	45606	Complete	DTR (high-confidence)	cellular organisms; Bacteria; Terrabacteria group; Bacillota; Bacilli; Lactobacillales; Enterococcaceae; Enterococcus; Enterococcus faecalis; Enterococcus faecalis 06-MB-DW-09;	P26
NODE_10_length_44653_cov_23.415333	44653	High-quality	AAI-based (medium-confidence)	cellular organisms; Bacteria; Pseudomonadota; Gammaproteobacteria; Enterobacterales; Yersiniaceae; Yersinia; Yersinia mollaretii;	P26
NODE_13_length_39709_cov_350.339865	39709	Complete	DTR (high-confidence)	cellular organisms; Bacteria; Terrabacteria group; Bacillota; Clostridia; Eubacteriales; Oscillospiraceae;	P26
NODE_15_length_39193_cov_11.325898	39193	High-quality	AAI-based (high-confidence)	cellular organisms; Bacteria; Terrabacteria group; Bacillota; Bacilli; Lactobacillales; Enterococcaceae; Enterococcus; Enterococcus faecium;	P26
NODE_16_length_38907_cov_21.627201	38907	Complete	DTR (high-confidence)	cellular organisms; Bacteria; Terrabacteria group; Bacillota; Clostridia; Eubacteriales; Lachnospiraceae; Mediterraneibacter; [Ruminococcus] gnavus;	P26
NODE_21_length_36512_cov_19.820336	36512	Complete	DTR (high-confidence)	Viruses; Duplodnaviria; Heunggongvirae; Uroviricota; Caudoviricetes; environmental samples; uncultured Caudovirales phage;	P26
NODE_95_length_16729_cov_12.195814	16729	High-quality	AAI-based (high-confidence)	Viruses; Duplodnaviria; Heunggongvirae; Uroviricota; Caudoviricetes; unclassified Caudoviricetes; Caudoviricetes sp.;	P26
NODE_116_length_15218_cov_4.881290	15218	High-quality	AAI-based (high-confidence)		P26
NODE_132_length_14358_cov_17.395092	14358	High-quality	AAI-based (high-confidence)	Viruses; Duplodnaviria; Heunggongvirae; Uroviricota; Caudoviricetes; environmental samples; uncultured Caudovirales phage;	P26
NODE_143_length_13662_cov_9.733960	13662	High-quality	AAI-based (high-confidence)	Viruses; Duplodnaviria; Heunggongvirae; Uroviricota; Caudoviricetes; environmental samples; uncultured Caudovirales phage;	P26
NODE_144_length_13571_cov_12.065478	13571	High-quality	AAI-based (high-confidence)	Viruses; Duplodnaviria; Heunggongvirae; Uroviricota; Caudoviricetes; environmental samples; uncultured Caudovirales phage;	P26
NODE_384_length_7703_cov_10.364801	7703	Complete	DTR (high-confidence)	Viruses; Monodnaviria; Shotokuvirae; Cossaviricota; Papovaviricetes; Zurhausenvirales; Papillomaviridae; unclassified Papillomaviridae; non-primate mammal papillomaviruses; Eptesicus isabellinus papillomavirus;	P26
NODE_630_length_5579_cov_142.258327	5579	High-quality	HMM-based (lower-bound)		P26
k141_13375	59742	High-quality	AAI-based (high-confidence)	Viruses; Duplodnaviria; Heunggongvirae; Uroviricota; Caudoviricetes; Dhillonvirus; Dhillonvirus JL1; Escherichia phage JL1;	P27
k141_47526	11577	Complete	ITR (high-confidence)	Viruses; Duplodnaviria; Heunggongvirae; Uroviricota; Caudoviricetes; unclassified Caudoviricetes; Caudoviricetes sp.;	P27
k141_38518	60229	High-quality	AAI-based (high-confidence)	Viruses; Duplodnaviria; Heunggongvirae; Uroviricota; Caudoviricetes; Casjensviridae; Redjacvirus; Redjacvirus redjac; Providencia phage Redjac;	P27
k141_27469	43165	Complete	DTR (high-confidence)	cellular organisms; Bacteria; Pseudomonadota; Gammaproteobacteria; Enterobacterales; Yersiniaceae; Yersinia; Yersinia hibernica;	P27
k141_70949	46127	Complete	DTR (high-confidence)	cellular organisms; Bacteria; Pseudomonadota; Gammaproteobacteria; Enterobacterales; Enterobacteriaceae; Salmonella; Salmonella enterica;	P27
k141_70950	38531	Complete	DTR (high-confidence)	Viruses; Duplodnaviria; Heunggongvirae; Uroviricota; Caudoviricetes; Autographiviridae; Pradovirus;	P27
k141_70954	73707	Complete	DTR (high-confidence)	Viruses; Duplodnaviria; Heunggongvirae; Uroviricota; Caudoviricetes; Schitoviridae; Erskinevirinae; Yonginvirus; Yonginvirus EaP8; Erwinia phage phiEaP8;	P27
k141_70955	69409	Complete	DTR (high-confidence)	Viruses; Duplodnaviria; Heunggongvirae; Uroviricota; Caudoviricetes; Schitoviridae; unclassified Schitoviridae;	P27
k141_70961	4942	Complete	DTR (high-confidence)	Viruses; Monodnaviria; Shotokuvirae; Cossaviricota; Papovaviricetes; Sepolyvirales; Polyomaviridae; unclassified Polyomaviridae; Scotophilus kuhlii polyomavirus 3;	P27
k141_70968	4953	Complete	DTR (high-confidence)	Viruses; Monodnaviria; Shotokuvirae; Cossaviricota; Papovaviricetes; Sepolyvirales; Polyomaviridae; unclassified Polyomaviridae; Myotis davidii polyomavirus 1;	P27
NODE_19_length_73621_cov_8.991368	73621	Complete	DTR (high-confidence)	Viruses; Duplodnaviria; Heunggongvirae; Uroviricota; Caudoviricetes; Schitoviridae; Erskinevirinae; Yonginvirus; Yonginvirus EaP8; Erwinia phage phiEaP8;	P27
NODE_22_length_69323_cov_27.663005	69323	Complete	DTR (high-confidence)	Viruses; Duplodnaviria; Heunggongvirae; Uroviricota; Caudoviricetes; Schitoviridae; unclassified Schitoviridae;	P27
NODE_30_length_60256_cov_22.514377	60256	High-quality	AAI-based (high-confidence)	Viruses; Duplodnaviria; Heunggongvirae; Uroviricota; Caudoviricetes; Casjensviridae; Redjacvirus; Redjacvirus redjac; Providencia phage Redjac;	P27
NODE_31_length_59765_cov_277.538754	59765	High-quality	AAI-based (high-confidence)	Viruses; Duplodnaviria; Heunggongvirae; Uroviricota; Caudoviricetes; Dhillonvirus; Dhillonvirus JL1; Escherichia phage JL1;	P27
NODE_50_length_46073_cov_12.565648	46073	Complete	DTR (high-confidence)	cellular organisms; Bacteria; Pseudomonadota; Gammaproteobacteria; Enterobacterales; Enterobacteriaceae; Enterobacter; Enterobacter cloacae complex; Enterobacter hormaechei;	P27
NODE_56_length_43103_cov_20.421878	43103	Complete	DTR (high-confidence)	cellular organisms; Bacteria; Pseudomonadota; Gammaproteobacteria; Enterobacterales; Yersiniaceae; Yersinia; Yersinia hibernica;	P27
NODE_68_length_38445_cov_252.464913	38445	Complete	DTR (high-confidence)	Viruses; Duplodnaviria; Heunggongvirae; Uroviricota; Caudoviricetes; Autographiviridae; Pradovirus;	P27
NODE_223_length_16386_cov_15.277693	16386	High-quality	AAI-based (medium-confidence)	Viruses; Duplodnaviria; Heunggongvirae; Uroviricota; Caudoviricetes; environmental samples; uncultured Caudovirales phage;	P27
NODE_1496_length_4867_cov_13.900249	4867	Complete	DTR (high-confidence)	Viruses; Monodnaviria; Shotokuvirae; Cossaviricota; Papovaviricetes; Sepolyvirales; Polyomaviridae; unclassified Polyomaviridae; Myotis davidii polyomavirus 1;	P27
NODE_1500_length_4856_cov_67.176213	4856	Complete	DTR (high-confidence)	Viruses; Monodnaviria; Shotokuvirae; Cossaviricota; Papovaviricetes; Sepolyvirales; Polyomaviridae; unclassified Polyomaviridae; Scotophilus kuhlii polyomavirus 3;	P27
k141_1789	4922	Complete	ITR (medium-confidence)		P28
k141_20288	113531	Complete	DTR (high-confidence)		P28
k141_20289	350682	Complete	DTR (high-confidence)	Viruses; Duplodnaviria; Heunggongvirae; Uroviricota; Caudoviricetes; Mimasvirus; unclassified Mimasvirus; Xanthomonas phage XbC2;	P28
k141_12554	84535	Complete	DTR (high-confidence)	Viruses; Duplodnaviria; Heunggongvirae; Uroviricota; Caudoviricetes; unclassified Caudoviricetes; Caudoviricetes sp.;	P29
k141_2474	47091	High-quality	AAI-based (high-confidence)	cellular organisms; Bacteria; Pseudomonadota; Gammaproteobacteria; Enterobacterales; Enterobacteriaceae; Klebsiella/Raoultella group; Klebsiella; Klebsiella quasipneumoniae;	P29
k141_14089	40873	Complete	DTR (high-confidence)	Viruses; unclassified bacterial viruses; Bacteriophage sp.;	P29
k141_8870	42729	High-quality	AAI-based (medium-confidence)	Viruses; unclassified bacterial viruses; Bacteriophage sp.;	P29
k141_14429	40504	Complete	DTR (high-confidence)	cellular organisms; Bacteria; Pseudomonadota; Betaproteobacteria; Burkholderiales; Oxalobacteraceae; Janthinobacterium; unclassified Janthinobacterium; Janthinobacterium sp. 35;	P29
k141_14430	43187	Complete	DTR (medium-confidence)	Viruses; unclassified bacterial viruses; Bacteriophage sp.;	P29
k141_14431	39168	Complete	DTR (medium-confidence)	Viruses; Duplodnaviria; Heunggongvirae; Uroviricota; Caudoviricetes; unclassified Caudoviricetes; Caudoviricetes sp.;	P29
k141_14432	39060	Complete	DTR (high-confidence)	Viruses; Duplodnaviria; Heunggongvirae; Uroviricota; Caudoviricetes; Autographiviridae; Studiervirinae; Teetrevirus;	P29
k141_14439	41259	Complete	DTR (medium-confidence)	cellular organisms; Bacteria; Terrabacteria group; Bacillota; Clostridia; Eubacteriales; Lachnospiraceae; Eisenbergiella; Eisenbergiella massiliensis;	P29
k141_14444	35399	Complete	DTR (high-confidence)	cellular organisms; Bacteria; FCB group; Bacteroidota/Chlorobiota group; Bacteroidota; Bacteroidia; Bacteroidales; Dysgonomonadaceae; Dysgonomonas; unclassified Dysgonomonas; Dysgonomonas sp. ZJ279;	P29
k141_14446	65303	Complete	DTR (high-confidence)	Viruses; Duplodnaviria; Heunggongvirae; Uroviricota; Caudoviricetes; unclassified Caudoviricetes; Caudoviricetes sp.;	P29
k141_14454	41480	Complete	DTR (high-confidence)	cellular organisms; Bacteria; Terrabacteria group; Bacillota; Clostridia; Eubacteriales; Lachnospiraceae; Lacrimispora; Lacrimispora sphenoides;	P29
k141_14455	3613	Complete	DTR (high-confidence)		P29
k141_14456	5281	Complete	DTR (high-confidence)	Viruses; Monodnaviria; Shotokuvirae; Cossaviricota; Quintoviricetes; Piccovirales; Parvoviridae; unclassified Parvoviridae; Flumine parvovirus 20;	P29
k141_14458	43940	Complete	DTR (high-confidence)	Viruses; Duplodnaviria; Heunggongvirae; Uroviricota; Caudoviricetes; unclassified Caudoviricetes; Caudoviricetes sp.;	P29
NODE_4_length_84472_cov_53.591575	84472	Complete	DTR (high-confidence)	Viruses; Duplodnaviria; Heunggongvirae; Uroviricota; Caudoviricetes; unclassified Caudoviricetes; Caudoviricetes sp.;	P29
NODE_7_length_65217_cov_207.596820	65217	Complete	DTR (high-confidence)	Viruses; Duplodnaviria; Heunggongvirae; Uroviricota; Caudoviricetes; unclassified Caudoviricetes; Caudoviricetes sp.;	P29
NODE_14_length_53526_cov_23.521984	53526	High-quality	AAI-based (high-confidence)	Viruses; Duplodnaviria; Heunggongvirae; Uroviricota; Caudoviricetes; unclassified Caudoviricetes; Caudoviricetes sp.;	P29
NODE_17_length_47165_cov_8.892740	47165	Complete	DTR (high-confidence)	cellular organisms; Bacteria; Pseudomonadota; Gammaproteobacteria; Enterobacterales; Enterobacteriaceae; Klebsiella/Raoultella group; Klebsiella; Klebsiella quasipneumoniae;	P29
NODE_20_length_43850_cov_35.219249	43850	Complete	DTR (high-confidence)	Viruses; Duplodnaviria; Heunggongvirae; Uroviricota; Caudoviricetes; unclassified Caudoviricetes; Caudoviricetes sp.;	P29
NODE_21_length_43451_cov_23.917688	43451	High-quality	AAI-based (high-confidence)	Viruses; Duplodnaviria; Heunggongvirae; Uroviricota; Caudoviricetes; unclassified Caudoviricetes; Caudoviricetes sp.;	P29
NODE_23_length_43101_cov_26.290945	43101	Complete	DTR (medium-confidence)	Viruses; unclassified bacterial viruses; Bacteriophage sp.;	P29
NODE_27_length_41394_cov_30.122886	41394	Complete	DTR (high-confidence)	cellular organisms; Bacteria; Terrabacteria group; Bacillota; Clostridia; Eubacteriales; Lachnospiraceae; Lacrimispora; Lacrimispora sphenoides;	P29
NODE_28_length_41272_cov_50.451828	41272	High-quality	AAI-based (high-confidence)	Viruses; Duplodnaviria; Heunggongvirae; Uroviricota; Caudoviricetes; unclassified Caudoviricetes; Caudoviricetes sp.;	P29
NODE_30_length_41173_cov_48.986940	41173	Complete	DTR (medium-confidence)	cellular organisms; Bacteria; Terrabacteria group; Bacillota; Clostridia; Eubacteriales; Lachnospiraceae; Eisenbergiella; Eisenbergiella massiliensis;	P29
NODE_31_length_40909_cov_61.722573	40909	Complete	DTR (high-confidence)	Viruses; unclassified bacterial viruses; Bacteriophage sp.;	P29
NODE_33_length_40497_cov_12.614732	40497	Complete	DTR (high-confidence)	Viruses; unclassified bacterial viruses; Bacteriophage sp.;	P29
NODE_35_length_40433_cov_15.023949	40433	Complete	DTR (high-confidence)	cellular organisms; Bacteria; Pseudomonadota; Betaproteobacteria; Burkholderiales; Oxalobacteraceae; Janthinobacterium; unclassified Janthinobacterium; Janthinobacterium sp. 35;	P29
NODE_36_length_39082_cov_15.707869	39082	Complete	DTR (medium-confidence)	Viruses; Duplodnaviria; Heunggongvirae; Uroviricota; Caudoviricetes; unclassified Caudoviricetes; Caudoviricetes sp.;	P29
NODE_37_length_38974_cov_23.811121	38974	Complete	DTR (high-confidence)	Viruses; Duplodnaviria; Heunggongvirae; Uroviricota; Caudoviricetes; Autographiviridae; Studiervirinae; Teetrevirus;	P29
NODE_43_length_35377_cov_44.517694	35377	Complete	DTR (high-confidence)	cellular organisms; Bacteria; FCB group; Bacteroidota/Chlorobiota group; Bacteroidota; Bacteroidia; Bacteroidales; Dysgonomonadaceae; Dysgonomonas; unclassified Dysgonomonas; Dysgonomonas sp. ZJ279;	P29
NODE_55_length_25310_cov_29.242566	25310	Complete	DTR (medium-confidence)	Viruses; unclassified bacterial viruses; Bacteriophage sp.;	P29
NODE_310_length_4904_cov_44.758217	4904	High-quality	AAI-based (high-confidence)	Viruses; Monodnaviria; Shotokuvirae; Cossaviricota; Quintoviricetes; Piccovirales; Parvoviridae; unclassified Parvoviridae; Flumine parvovirus 20;	P29
NODE_468_length_3527_cov_101.657546	3527	Complete	DTR (high-confidence)		P29
k141_1115	35531	High-quality	AAI-based (medium-confidence)	cellular organisms; Bacteria; Pseudomonadota; Gammaproteobacteria; Enterobacterales; Enterobacteriaceae; Enterobacteriaceae incertae sedis; ant, tsetse, mealybug, aphid, etc. endosymbionts; aphid secondary symbionts; Candidatus Hamiltonella; Candidatus Hamiltonella defensa;	P30
k141_4631	55966	High-quality	AAI-based (high-confidence)	Viruses; Duplodnaviria; Heunggongvirae; Uroviricota; Caudoviricetes; Saphexavirus; unclassified Saphexavirus; Enterococcus phage vB_EfaS_Ef2.2;	P30
k141_6431	40741	Complete	DTR (high-confidence)		P30
k141_6663	46550	Complete	DTR (high-confidence)	cellular organisms; Bacteria; Pseudomonadota; Gammaproteobacteria; Pseudomonadales; Pseudomonadaceae; Pseudomonas; Pseudomonas aeruginosa group; Pseudomonas aeruginosa;	P30
k141_6665	42639	Complete	DTR (medium-confidence)	cellular organisms; Bacteria; Pseudomonadota; Gammaproteobacteria; Enterobacterales; Erwiniaceae; Rosenbergiella; Rosenbergiella epipactidis;	P30
k141_6668	43104	Complete	DTR (medium-confidence)	cellular organisms; Bacteria; Pseudomonadota; Betaproteobacteria; Nitrosomonadales; unclassified Nitrosomonadales; Mehylophilales bacterium 35-46-6;	P30
NODE_4_length_46464_cov_47.679222	46464	Complete	DTR (high-confidence)	cellular organisms; Bacteria; Pseudomonadota; Gammaproteobacteria; Pseudomonadales; Pseudomonadaceae; Pseudomonas; Pseudomonas aeruginosa group; Pseudomonas aeruginosa;	P30
NODE_6_length_42553_cov_25.590287	42553	Complete	DTR (medium-confidence)	cellular organisms; Bacteria; Pseudomonadota; Gammaproteobacteria; Enterobacterales; Erwiniaceae; Rosenbergiella; Rosenbergiella epipactidis;	P30
NODE_10_length_34743_cov_4268.866755	34743	High-quality	AAI-based (high-confidence)		P30
k141_3307	39180	Complete	DTR (high-confidence)	cellular organisms; Bacteria; Pseudomonadota; Gammaproteobacteria; Pseudomonadales; Marinobacteraceae; Marinobacter; Marinobacter nauticus;	P32
k141_12085	34790	High-quality	AAI-based (high-confidence)	cellular organisms; Bacteria; Terrabacteria group; Bacillota; Bacilli; Lactobacillales; Enterococcaceae; Enterococcus; Enterococcus faecalis;	P32
k141_3887	56527	High-quality	AAI-based (high-confidence)	Viruses; Duplodnaviria; Heunggongvirae; Uroviricota; Caudoviricetes; Dhillonvirus; Dhillonvirus JL1; Escherichia phage JL1;	P32
k141_11072	42398	Complete	DTR (high-confidence)	Viruses; Duplodnaviria; Heunggongvirae; Uroviricota; Caudoviricetes; Autographiviridae; Limelightvirus; Limelightvirus limelight; Pantoea phage LIMElight;	P32
k141_12504	34505	High-quality	AAI-based (medium-confidence)	cellular organisms; Bacteria; Pseudomonadota; Gammaproteobacteria; Enterobacterales; Yersiniaceae; Serratia; Serratia marcescens;	P32
k141_13873	52850	Complete	DTR (high-confidence)	Viruses; Duplodnaviria; Heunggongvirae; Uroviricota; Caudoviricetes; Rosemountvirus; unclassified Rosemountvirus;	P32
NODE_2_length_56848_cov_46.861110	56848	High-quality	AAI-based (high-confidence)	Viruses; Duplodnaviria; Heunggongvirae; Uroviricota; Caudoviricetes; Dhillonvirus; Dhillonvirus JL1; Escherichia phage JL1;	P32
NODE_5_length_41978_cov_32.915011	41978	High-quality	AAI-based (high-confidence)	Viruses; Duplodnaviria; Heunggongvirae; Uroviricota; Caudoviricetes; Autographiviridae; Limelightvirus; Limelightvirus limelight; Pantoea phage LIMElight;	P32
NODE_6_length_39063_cov_521.095698	39063	Complete	DTR (high-confidence)	cellular organisms; Bacteria; Pseudomonadota; Gammaproteobacteria; Pseudomonadales; Marinobacteraceae; Marinobacter; Marinobacter nauticus;	P32
NODE_9_length_34866_cov_10.212347	34866	High-quality	AAI-based (high-confidence)	cellular organisms; Bacteria; Terrabacteria group; Bacillota; Bacilli; Lactobacillales; Enterococcaceae; Enterococcus; Enterococcus faecalis;	P32
NODE_11_length_33919_cov_125.601051	33919	High-quality	AAI-based (medium-confidence)	cellular organisms; Bacteria; Pseudomonadota; Gammaproteobacteria; Enterobacterales; Yersiniaceae; Serratia; Serratia marcescens;	P32
k141_28792	5353	Complete	ITR (high-confidence)	Viruses; Monodnaviria; Shotokuvirae; Cossaviricota; Quintoviricetes; Piccovirales; Parvoviridae; Densovirinae; Ambidensovirus; unclassified Ambidensovirus; Periparus ater ambidensovirus;	P33
k141_29128	87774	Complete	DTR (high-confidence)	Viruses; Duplodnaviria; Heunggongvirae; Uroviricota; Caudoviricetes;	P33
k141_29131	40205	Complete	DTR (high-confidence)	cellular organisms; Bacteria; Pseudomonadota; Gammaproteobacteria; Enterobacterales; Pectobacteriaceae; Pectobacterium; Pectobacterium zantedeschiae;	P33
NODE_21_length_87688_cov_42.209693	87688	Complete	DTR (high-confidence)	Viruses; Duplodnaviria; Heunggongvirae; Uroviricota; Caudoviricetes;	P33
NODE_68_length_40166_cov_6.700706	40166	High-quality	AAI-based (high-confidence)	cellular organisms; Bacteria; Pseudomonadota; Gammaproteobacteria; Enterobacterales; Pectobacteriaceae; Pectobacterium; Pectobacterium zantedeschiae;	P33
k141_18468	14380	High-quality	AAI-based (medium-confidence)	Viruses; Duplodnaviria; Heunggongvirae; Uroviricota; Caudoviricetes; environmental samples; uncultured Caudovirales phage;	P35
k141_22568	1918	Complete	DTR (high-confidence)	Viruses; Monodnaviria; Shotokuvirae; Cressdnaviricota; Arfiviricetes; Cirlivirales; Circoviridae; Cyclovirus; Rodent associated cyclovirus 2;	P35
k141_20838	38668	Complete	DTR (high-confidence)	Viruses; Duplodnaviria; Heunggongvirae; Uroviricota; Caudoviricetes; unclassified Caudoviricetes; Sodalis phage phiSG1;	P35
NODE_4_length_38633_cov_271.304656	38633	High-quality	AAI-based (high-confidence)	Viruses; Duplodnaviria; Heunggongvirae; Uroviricota; Caudoviricetes; unclassified Caudoviricetes; Sodalis phage phiSG1;	P35
NODE_5_length_36925_cov_10.932113	36925	High-quality	AAI-based (high-confidence)	Viruses; unclassified bacterial viruses; Bacteriophage sp.;	P35
NODE_34_length_14400_cov_14.011223	14400	High-quality	AAI-based (medium-confidence)	Viruses; Duplodnaviria; Heunggongvirae; Uroviricota; Caudoviricetes; environmental samples; uncultured Caudovirales phage;	P35
k141_52056	15785	High-quality	AAI-based (high-confidence)	Viruses; Duplodnaviria; Heunggongvirae; Uroviricota; Caudoviricetes; environmental samples; uncultured Caudovirales phage;	P36
k141_6720	15525	High-quality	AAI-based (high-confidence)	Viruses; Duplodnaviria; Heunggongvirae; Uroviricota; Caudoviricetes; environmental samples; uncultured Caudovirales phage;	P36
k141_19422	47998	Complete	DTR (high-confidence)	cellular organisms; Bacteria; Pseudomonadota; Gammaproteobacteria; Enterobacterales; Yersiniaceae; Serratia; Serratia liquefaciens;	P36
k141_38800	15984	Complete	DTR (high-confidence)	Viruses; Duplodnaviria; Heunggongvirae; Uroviricota; Caudoviricetes; environmental samples; uncultured Caudovirales phage;	P36
k141_20298	14122	High-quality	AAI-based (high-confidence)	Viruses; Duplodnaviria; Heunggongvirae; Uroviricota; Caudoviricetes; environmental samples; uncultured Caudovirales phage;	P36
k141_35686	44277	High-quality	AAI-based (high-confidence)	Viruses; Duplodnaviria; Heunggongvirae; Uroviricota; Caudoviricetes; environmental samples; uncultured Caudovirales phage;	P36
k141_51676	16425	High-quality	AAI-based (high-confidence)	Viruses; Duplodnaviria; Heunggongvirae; Uroviricota; Caudoviricetes; environmental samples; uncultured Caudovirales phage;	P36
k141_25598	31503	High-quality	AAI-based (high-confidence)	Viruses; Duplodnaviria; Heunggongvirae; Uroviricota; Caudoviricetes; environmental samples; uncultured Caudovirales phage;	P36
k141_11683	14745	High-quality	AAI-based (high-confidence)	Viruses; Duplodnaviria; Heunggongvirae; Uroviricota; Caudoviricetes; environmental samples; uncultured Caudovirales phage;	P36
k141_45806	16634	Complete	DTR (high-confidence)	Viruses; Duplodnaviria; Heunggongvirae; Uroviricota; Caudoviricetes; unclassified Caudoviricetes; Caudoviricetes sp.;	P36
k141_27897	56969	High-quality	AAI-based (high-confidence)	Viruses; Duplodnaviria; Heunggongvirae; Uroviricota; Caudoviricetes; environmental samples; uncultured Caudovirales phage;	P36
k141_25097	16044	High-quality	AAI-based (high-confidence)	Viruses; Duplodnaviria; Heunggongvirae; Uroviricota; Caudoviricetes; environmental samples; uncultured Caudovirales phage;	P36
k141_41865	52070	High-quality	AAI-based (medium-confidence)	cellular organisms; Bacteria; Pseudomonadota; Alphaproteobacteria; Rhodobacterales; Roseobacteraceae; Lentibacter; Lentibacter algarum;	P36
k141_49328	37871	High-quality	AAI-based (high-confidence)	Viruses; Duplodnaviria; Heunggongvirae; Uroviricota; Caudoviricetes; environmental samples; uncultured T7-like podovirus;	P36
k141_23154	15065	Complete	DTR (high-confidence)	Viruses; Duplodnaviria; Heunggongvirae; Uroviricota; Caudoviricetes; environmental samples; uncultured Caudovirales phage;	P36
k141_11286	40956	Complete	DTR (high-confidence)	cellular organisms; Bacteria; Pseudomonadota; Gammaproteobacteria; Enterobacterales; Enterobacteriaceae; Enterobacteriaceae incertae sedis; ant, tsetse, mealybug, aphid, etc. endosymbionts; aphid secondary symbionts; Candidatus Hamiltonella; Candidatus Hamiltonella defensa;	P36
k141_26561	61346	High-quality	AAI-based (high-confidence)	cellular organisms; Archaea; DPANN group; Candidatus Aenigmarchaeota; unclassified Aenigmarchaeota; Candidatus Aenigmarchaeota archaeon;	P36
k141_53249	34797	Complete	DTR (high-confidence)	Viruses; Duplodnaviria; Heunggongvirae; Uroviricota; Caudoviricetes; environmental samples; uncultured Caudovirales phage;	P36
k141_53250	31182	Complete	DTR (medium-confidence)		P36
k141_41285	14609	High-quality	AAI-based (high-confidence)	Viruses; Duplodnaviria; Heunggongvirae; Uroviricota; Caudoviricetes; environmental samples; uncultured Caudovirales phage;	P36
k141_9933	16694	High-quality	AAI-based (medium-confidence)	Viruses; Duplodnaviria; Heunggongvirae; Uroviricota; Caudoviricetes; unclassified Caudoviricetes; Caudoviricetes sp.;	P36
k141_21255	35506	Complete	DTR (high-confidence)	Viruses; Duplodnaviria; Heunggongvirae; Uroviricota; Caudoviricetes; environmental samples; uncultured Caudovirales phage;	P36
k141_38043	14708	Complete	DTR (high-confidence)	Viruses; Duplodnaviria; Heunggongvirae; Uroviricota; Caudoviricetes; unclassified Caudoviricetes; Caudoviricetes sp.;	P36
NODE_2_length_56969_cov_8.580279	56969	High-quality	AAI-based (high-confidence)	Viruses; Duplodnaviria; Heunggongvirae; Uroviricota; Caudoviricetes; environmental samples; uncultured Caudovirales phage;	P36
NODE_8_length_47912_cov_40.023152	47912	Complete	DTR (high-confidence)	cellular organisms; Bacteria; Pseudomonadota; Gammaproteobacteria; Enterobacterales; Yersiniaceae; Serratia; Serratia liquefaciens;	P36
NODE_21_length_35420_cov_69.579160	35420	Complete	DTR (high-confidence)	Viruses; Duplodnaviria; Heunggongvirae; Uroviricota; Caudoviricetes; environmental samples; uncultured Caudovirales phage;	P36
NODE_34_length_30797_cov_7.577288	30797	High-quality	AAI-based (high-confidence)	Viruses; Duplodnaviria; Heunggongvirae; Uroviricota; Caudoviricetes; environmental samples; uncultured Caudovirales phage;	P36
NODE_103_length_16827_cov_11.786609	16827	High-quality	AAI-based (high-confidence)	Viruses; Duplodnaviria; Heunggongvirae; Uroviricota; Caudoviricetes; environmental samples; uncultured Caudovirales phage;	P36
NODE_104_length_16694_cov_20.580143	16694	High-quality	AAI-based (medium-confidence)	Viruses; Duplodnaviria; Heunggongvirae; Uroviricota; Caudoviricetes; unclassified Caudoviricetes; Caudoviricetes sp.;	P36
NODE_110_length_16251_cov_29.344036	16251	High-quality	AAI-based (high-confidence)	Viruses; Duplodnaviria; Heunggongvirae; Uroviricota; Caudoviricetes; unclassified Caudoviricetes; Caudoviricetes sp.;	P36
NODE_116_length_15949_cov_16.792249	15949	High-quality	AAI-based (high-confidence)	Viruses; Duplodnaviria; Heunggongvirae; Uroviricota; Caudoviricetes; environmental samples; uncultured Caudovirales phage;	P36
NODE_120_length_15799_cov_17.901486	15799	High-quality	AAI-based (high-confidence)	Viruses; Duplodnaviria; Heunggongvirae; Uroviricota; Caudoviricetes; environmental samples; uncultured Caudovirales phage;	P36
NODE_123_length_15657_cov_64.768555	15657	High-quality	AAI-based (high-confidence)	Viruses; Duplodnaviria; Heunggongvirae; Uroviricota; Caudoviricetes; environmental samples; uncultured Caudovirales phage;	P36
NODE_128_length_14969_cov_28.844643	14969	Complete	DTR (high-confidence)	Viruses; Duplodnaviria; Heunggongvirae; Uroviricota; Caudoviricetes; environmental samples; uncultured Caudovirales phage;	P36
NODE_132_length_14808_cov_16.784518	14808	High-quality	AAI-based (high-confidence)	Viruses; Duplodnaviria; Heunggongvirae; Uroviricota; Caudoviricetes; environmental samples; uncultured Caudovirales phage;	P36
NODE_135_length_14155_cov_34.390851	14155	High-quality	AAI-based (high-confidence)	Viruses; Duplodnaviria; Heunggongvirae; Uroviricota; Caudoviricetes; environmental samples; uncultured Caudovirales phage;	P36
NODE_146_length_13585_cov_152.484479	13585	High-quality	AAI-based (high-confidence)	Viruses; Duplodnaviria; Heunggongvirae; Uroviricota; Caudoviricetes; unclassified Caudoviricetes; Caudoviricetes sp.;	P36
*DTR: Direct Terminal Repeat ; AAI: Amino Acid Identity
**Regardless of the taxonomic classification assigned by Kaiju, the table includes the potential viral contigs, inferred by Virsorter2, which had a complete or near-complete genome, according to CheckV.
