# Supplementary material for: Full-genome sequencing of dozens of new DNA viruses found in Spanish bat feces
Source: Microbiol Spectr. 2024 Jul 11;12(8):e00675-24. doi: 10.1128/spectrum.00675-24 (PMC11323972; doi:10.1128/spectrum.00675-24)
Supplement: Table S5 — Descriptions, accession numbers, and proposed names for the novel MAVGs. [file spectrum.00675-24-s0005.xlsx]

## Sheet: Hoja1
Supplementary Table S5. Descriptions, accession numbers, and proposed names for the novel MAVGs.
										BLASTn				BLASTp**
Pool	MAVG	Host	Length (nt)	Read pairs remapped to contig	Mean Coverage	Coverage standard deviation	Bases covered by less than 10 reads (%)	Bases covered by less than 5 reads (%)	Terminal redundancy*	Closest relative	Closest relative acc.	Query coverage (%)	Query identity (%)	Closest protein	Closest protein Genbank acc.	Query coverage (%)	Query identity (%)	Proposed organism name	Genbank accession number	SRR accession number	Biosample	Bioproject
P7	MAVG1	Pipistrellus pipistrellus	2185	457	26.54	8.81	2.746	0.778032	Yes	Chifec genomovirus UA13_106	OM522988.1	64.0	81.3	-	-	-	-	Pipistrellus_pipistrellus_feces_associated_Gemycircularvirus	PP410071	SRR27912351	SAMN39879837	PRJNA1074704
P7	MAVG2	Pipistrellus pipistrellus	2345	1797	94.92	32.92	1.53518	0.554371	Yes	Red panda feces-associated gemycircularvirus	MZ556141.1	17.0	74.6	-	-	-	-	Pipistrellus_pipistrellus_feces_associated_Gemykolovirus	PP410072	SRR27912351	SAMN39879837	PRJNA1074704
P8	MAVG3	Barbastella barbastellus	7674	1542	25.67	10.6	4.2872	0.781861	Yes	Eptesicus regulus papillomavirus	MT766314.1	1.0	83.3	E1 [Eptesicus regulus papillomavirus]	UBK24601.1	100	62.33	Barbastella barbastellus papillomavirus 1	PP410050	SRR27912350	SAMN39879838	PRJNA1074704
P8	MAVG4	Barbastella barbastellus	2172	974	57.02	22.36	2.02578	0	Yes	Molossus molossus associated circovirus 2	OL704830.1	53.0	74.5	-	-	-	-	Barbastella barbastellus feces associated Circovirus1	PP410063	SRR27912350	SAMN39879838	PRJNA1074704
P8	MAVG5	Barbastella barbastellus	2162	6574	379.96	209.92	2.63645	0.971323	No	Bat circovirus	KX756994.1	27.0	74.5	-	-	-	-	Barbastella barbastellus feces associated Circovirus 2	PP410064	SRR27912350	SAMN39879838	PRJNA1074704
P8	MAVG6	Barbastella barbastellus	2272	11057	627.14	179.28	0	0	Yes	Chifec genomovirus UA13_106	OM522988.1	60.0	83.1	-	-	-	-	Barbastella_barbastellus_feces_associated_Gemycircularvirus	PP410073	SRR27912350	SAMN39879838	PRJNA1074704
P8	MAVG7	Barbastella barbastellus	2203	3239	188.59	61.29	0.226963	0.0453926	Yes	Genomoviridae sp.	NC_076327.1	50.0	85.4	-	-	-	-	Barbastella_barbastellus_feces_associated_Gemykolovirus_1	PP410074	SRR27912350	SAMN39879838	PRJNA1074704
P8	MAVG8	Barbastella barbastellus	2202	289	16.91	10.03	22.0708	3.81471	Yes	Amygdalus persica genomoviridae	NC_076475.1	24.0	86.8	-	-	-	-	Barbastella_barbastellus_feces_associated_Gemykolovirus_2	PP410075	SRR27912350	SAMN39879838	PRJNA1074704
P8	MAVG9	Barbastella barbastellus	2358	20994	1132.17	551.7	0	0	No	Red panda feces-associated gemycircularvirus	MZ556174.1	25.0	78.1	-	-	-	-	Barbastella_barbastellus_feces_associated_Gemykolovirus_3	PP410076	SRR27912350	SAMN39879838	PRJNA1074704
P9	MAVG10	Myotis mistacinus	1928	25752	1653.69	596.71	0	0	Yes	Chicken cyclovirus mg4 1122	MN379598.1	91.0	92.9	-	-	-	-	Myotis mistacinus feces associated Cyclovirus1	PP410065	SRR27912339	SAMN39879839	PRJNA1074704
P9	MAVG11	Myotis mistacinus	1771	872	62.43	38.5	2.5974	1.4681	Yes	Cyclovirus ZM38	AB937983.1	4.0	85.9	Capsid protein [Chifec virus UA15_35]	YP_010805740.1	76	34.9	Myotis mistacinus feces associated Cyclovirus2	PP410084	SRR27912339	SAMN39879839	PRJNA1074704
P9	MAVG12	Myotis mistacinus	1730	88	6.67	3.51	79.4798	29.8266	No	Chicken associated cyclovirus 2	NC_040639.1	100	98.6	-	-	-	-	Myotis mistacinus feces associated Cyclovirus3	PP410085	SRR27912339	SAMN39879839	PRJNA1074704
P9	MAVG13	Myotis mistacinus	2926	501	21.97	9.32	8.91327	1.81694	Yes	Virus sp.	MW679000.1	63.0	93.6	-	-	-	-	Myotis mistacinus feces associated Smacovirus 1	PP410056	SRR27912339	SAMN39879839	PRJNA1074704
P9	MAVG14	Myotis mistacinus	2591	295	14.3	6.4	24.4693	8.64531	No	Porcine stool-associated circular virus 7	NC_024773.1	95.0	79.3	-	-	-	-	Myotis mistacinus feces associated Smacovirus 2	PP410057	SRR27912339	SAMN39879839	PRJNA1074704
P9	MAVG15	Myotis mistacinus	2515	144	7.05	3.21	83.5388	19.5229	Yes	Chicken smacovirus mg7 67	NC_076444.1	49.0	82.8	-	-	-	-	Myotis mistacinus feces associated Smacovirus 3	PP410058	SRR27912339	SAMN39879839	PRJNA1074704
P9	MAVG16	Myotis mistacinus	2671	209	9.99	4.39	52.4897	13.0288	No	Porcine stool-associated circular virus 7	NC_024773.1	95.0	79.3	-	-	-	-	Myotis mistacinus feces associated Smacovirus 4	PP410059	SRR27912339	SAMN39879839	PRJNA1074704
P9	MAVG17	Myotis mistacinus	2795	320	14.39	9.39	35.5635	10.805	Yes	Panthera leo smacovirus 1	NC_076403.1	24.0	77.1	-	-	-	-	Myotis mistacinus feces associated Smacovirus 5	PP410060	SRR27912339	SAMN39879839	PRJNA1074704
P9	MAVG18	Myotis mistacinus	2788	263	12.01	5.17	31.7073	8.68006	Yes	Cattle blood-associated circovirus-like virus	NC_040553.1	10.0	73.7	-	-	-	-	Myotis mistacinus feces associated Smacovirus 6	PP410061	SRR27912339	SAMN39879839	PRJNA1074704
P9	MAVG19	Myotis mistacinus	2120	705	42.11	13.34	2.26415	1.22642	Yes	Genomoviridae sp.	OP549861.1	100.0	99.2	-	-	-	-	Myotis_mistacinus_feces_associated_Gemykrogvirus_1	PP410077	SRR27912339	SAMN39879839	PRJNA1074704
P9	MAVG20	Myotis mistacinus	2204	8546	495.77	176.97	0	0	Yes	Amygdalus persica genomoviridae	NC_076475.1	21.0	88.4	-	-	-	-	Myotis_mistacinus_feces_associated_Gemykolovirus	PP410078	SRR27912339	SAMN39879839	PRJNA1074704
P9	MAVG21	Myotis mistacinus	2022	2010	95.54	154.26	1.18694	0.197824	No	Genomoviridae sp.	OQ779174.1	100	99.3	-	-	-	-	Myotis_mistacinus_feces_associated_Gemykrogvirus_2	PP410079	SRR27912339	SAMN39879839	PRJNA1074704
P9	MAVG22	Myotis mistacinus	2174	239213	13674.2	4180.85	0	0	Yes	Genomoviridae sp.	NC_076308.1	54.0	76.0	-	-	-	-	Myotis_mistacinus_feces_associated_Gemykrogvirus_2	PP410080	SRR27912339	SAMN39879839	PRJNA1074704
P10	MAVG23	Myotis emarginatus	2149	187	11.37	5.26	41.6007	11.4007	No	Chrysolophuspictus Genomoviridae sp.	MW182898.1	22.0	78.1	-	-	-	-	Myotis_emarginatus_feces_associated_Gemycircularvirus_1	PP410081	SRR27912333	SAMN39879840	PRJNA1074704
P10	MAVG24	Myotis emarginatus	2181	144	8.33	4.93	67.3544	24.6676	No	Genomoviridae sp.	MT204673.1	65.0	91.6	-	-	-	-	Myotis_emarginatus_feces_associated_Gemycircularvirus_2	PP410082	SRR27912333	SAMN39879840	PRJNA1074704
P11	MAVG25	Myotis daubentonii	4983	9279	239.5	111.04	0.0200682	0	Yes	Myotis davidii polyomavirus 1	LC426673.1	79.0	74.9	-	-	-	-	Myotis daubentonii polyomavirus	PP410051	SRR27912332	SAMN39879841	PRJNA1074704
P11	MAVG26	Myotis daubentonii	2199	186	10.88	3.32	30.9686	2.91041	Yes	Red panda feces-associated gemycircularvirus	MZ556174.1	14.0	78.1	-	-	-	-	Myotis_daubentonii_feces_associated_Gemykolovirus_	PP410083	SRR27912332	SAMN39879841	PRJNA1074704
P11	MAVG27	Myotis daubentonii	2120	285	17.3	6.89	13.9151	3.82075	Yes	Genomoviridae sp.	OP549861.1	100.0	99.1	-	-	-	-	Myotis_daubentonii_feces_associated_Gemykrogvirus_	PP410086	SRR27912332	SAMN39879841	PRJNA1074704
P11	MAVG28	Myotis daubentonii	2227	163	9.52	4.06	49.6183	12.1688	No	Flumine genomovirus 4	OM953882.1	63.0	85.5	-	-	-	-	Myotis_daubentonii_feces_associated_Gemycircularvirus_1	PP410087	SRR27912332	SAMN39879841	PRJNA1074704
P11	MAVG29	Myotis daubentonii	2130	1281	79.17	19.64	0.28169	0	Yes	Chifec genomovirus UA13_106	OM522988.1	60.0	87.4	-	-	-	-	Myotis_daubentonii_feces_associated_Gemycircularvirus2	PP410088	SRR27912332	SAMN39879841	PRJNA1074704
P11	MAVG30	Myotis daubentonii	2174	530	32.31	17.26	11.1776	4.36983	No	Genomoviridae sp.	NC_076319.1	47.0	88.5	-	-	-	-	Myotis_daubentonii_feces_associated_Gemycircularvirus_3	PP410055	SRR27912332	SAMN39879841	PRJNA1074704
P13	MAVG31	Myotis capaccinii	1951	2540468	163560	122375	0	0	No	Human associated cyclovirus 4 strain RI 107/ITA	MZ201305.1	93.0	85.9	-	-	-	-	Myotis capaccinii feces associated Cyclovirus 1	PP410089	SRR27912331	SAMN39879842	PRJNA1074704
P13	MAVG32	Myotis capaccinii	1943	9230	622.35	417.09	0.617602	0.257334	Yes	Dragonfly cyclovirus 4	JX185425.1	47.0	76.5	-	-	-	-	Myotis capaccinii feces associated Cyclovirus 2	PP410066	SRR27912331	SAMN39879842	PRJNA1074704
P13	MAVG33	Myotis capaccinii	2145	51	3.1	1.54	100	81.4918	No	Thrips-associated genomovirus 1	KY3082268.1	26.0	83.4	-	-	-	-	Myotis_capaccinii_feces_associated_Gemycircularvirus	PP410090	SRR27912331	SAMN39879842	PRJNA1074704
P14	MAVG34	Eptesicus serotinus	4836	6105	164.34	107.36	0.0206782	0	Yes	Pipistrellus pipistrellus polyomavirus 1	LC426677.1	96.0	79.9	-	-	-	-	Eptesicus serotinus polyomavirus	PP410052	SRR27912330	SAMN39879843	PRJNA1074704
P14	MAVG35	Eptesicus serotinus	2094	305606	18867	5828.87	0	0	Yes	Circovirus ialtag	LC456718.1	46.0	82.8	-	-	-	-	Eptesicus serotinus feces associated Circovirus	PP410067	SRR27912330	SAMN39879843	PRJNA1074704
P14	MAVG36	Eptesicus serotinus	2589	3827	193.76	66.73	0.038625	0	Yes	Smacoviridae sp.	MT138084.1	2.0	94.0	Capsid protein [Smacoviridae sp.]	WCR62147.1	100	48.81	Eptesicus serotinus feces associated Smacovirus	PP410062	SRR27912330	SAMN39879843	PRJNA1074704
P14	MAVG37	Eptesicus serotinus	2288	2031	115.89	37.78	3.32168	2.40385	No	Red panda feces-associated gemycircularvirus	MZ556174.1	25.0	78.4	-	-	-	-	Eptesicus_serotinus_feces_associated_Gemykolovirus_1	PP410091	SRR27912330	SAMN39879843	PRJNA1074704
P14	MAVG38	Eptesicus serotinus	2199	2764	163.64	38.02	0.0909504	0.0909504	Yes	Genomoviridae sp.	NC_076327.1	46.0	85.9	-	-	-	-	Eptesicus_serotinus_feces_associated_2_Gemykolovirus_2	PP410092	SRR27912330	SAMN39879843	PRJNA1074704
P14	MAVG39	Eptesicus serotinus	2120	14302	884.4	203.62	0	0	Yes	Sewage-associated gemycircularvirus 4	NC_026144.1	100.0	99.2	-	-	-	-	Eptesicus_serotinus_feces_associated_Gemykrogvirus	PP410093	SRR27912330	SAMN39879843	PRJNA1074704
P14	MAVG40	Eptesicus serotinus	2163	1640	99.69	30.46	0.23116	0	Yes	Finch CRESS-DNA virus	MT797281.1	53.0	90.1	-	-	-	-	Eptesicus_serotinus_feces_associated_Gemycircularvirus_1	PP410094	SRR27912330	SAMN39879843	PRJNA1074704
P14	MAVG41	Eptesicus serotinus	2129	6563	404.2	78.46	0	0	Yes	Chifec genomovirus UA13_106	OM522988.1	58.0	87.4	-	-	-	-	Eptesicus_serotinus_feces_associated_Gemycircularvirus_2	PP410095	SRR27912330	SAMN39879843	PRJNA1074704
P14	MAVG42	Eptesicus serotinus	2219	721	42.69	14.08	5.81343	2.3434	Yes	Plant associated genomovirus 9	NC_076275.1	57.0	94.1	-	-	-	-	Eptesicus_serotinus_feces_associated_Gemykolovirus_3	PP410096	SRR27912330	SAMN39879843	PRJNA1074704
P19	MAVG43	Pipistrellus kuhlii	5351	8195	203.06	147.96	0.579331	0.39245	-	Bat parvovirus	MT815972.1	85.0	79.7	-	-	-	-	Pipistrellus kuhlii parvovirus	PP410053	SRR27912328	SAMN39879845	PRJNA1074704
P20	MAVG44	Pipistrellus kuhlii	37924	653666	2285.54	674.86	0.274233	0.24259	-	Mastadenovirus sp.	MK472072.1	15.0	74.2	-	-	-	-	Pipistrellus pipistrellus adenovirus	PP410068	SRR27912327	SAMN39879846	PRJNA1074704
P20	MAVG45	Pipistrellus kuhlii	7882	1471	24.94	8.63	3.79345	1.95382	Yes	Eptesicus regulus papillomavirus	MT766314.1	64.0	74.8	-	-	-	-	Pipistrellus kuhlii papillomavirus	PP410097	SRR27912327	SAMN39879846	PRJNA1074704
P24	MAVG46	Rhinolophus ferrumequinum	8323	1464	23.28	5.95	0.925147	0.0480596	Yes	Rhinolopus ferrumequinum papillomavirus 1	NC_038527.1	3.0	76.5	Putative early E1 protein [Rhinolophus ferrumequinum papillomavirus 1]	YP_009507326.1	100	55.23	Rhinolophus ferrumequinum papillomavirus 2	PP410048	SRR27912347	SAMN39879849	PRJNA1074704
P24	MAVG47	Rhinolophus ferrumequinum	36439	26475	97.04	29.6	0.378715	0.0768407	-	Bat mastadenovirus	OK032372.1	40.0	74.8	-	-	-	-	Rhinolophus ferrumequinum adenovirus	PP410069	SRR27912347	SAMN39879849	PRJNA1074704
P24	MAVG48	Rhinolophus ferrumequinum	4606	2210964	63245.8	20882.2	0.195397	0.173686	-	Adeno-associated virus Croatia cul1_12	MN099037.1	98.0	94.5	-	-	-	-	Rhinolophus ferrumequinum adeno-associated virus	PP410054	SRR27912347	SAMN39879849	PRJNA1074704
P26	MAVG49	Plecotus austriacus	7647	878	15.33	5.68	16.2678	1.73924	Yes	Eptesicus serotinus papillomavirus type 3	KC858265.1	70.0	74.7	-	-	-	-	Plecotus austriacus papillomavirus 1	PP410049	SRR27912345	SAMN39879851	PRJNA1074704
P27	MAVG50	Plecotus auritus	4801	3627	99.7	22.54	0.041658	0	Yes	Scotophilus kuhlii polyomavirus 3	LC426709.1	91 .0	77.0	-	-	-	-	Plecotus auritus polyomavirus	PP410070	SRR27912344	SAMN39879852	PRJNA1074704
P11	MAVG51	Myotis daubentonii	1942	18595	1233.53	400.8	0	0	Yes	Porcine Circovirus 3	OQ754396.1	45	78.26	-	-	-	-	Myotis daubentonii feces associated circovirus 1	PP751788	SRR27912332	SAMN39879841	PRJNA1074704
P11	MAVG52	Myotis daubentonii	1698	594	44.47	24.62	8.54	1.71	Yes	Circoviridae sp.	PP076534.1	100	95.69	-	-	-	-	Myotis daubentonii feces associated circovirus 2	PP751789	SRR27912332	SAMN39879841	PRJNA1074704
* It only applies to viruses with circular genome, thus those with linear genome are denoted by "-".
** For MAVGs with query coverage of less than 10% in the BLASTn analysis, a BLASTp analysis was performed using the largest inferred ORF.
