# Supplementary material for: Full-genome sequencing of dozens of new DNA viruses found in Spanish bat feces
Source: Microbiol Spectr. 2024 Jul 11;12(8):e00675-24. doi: 10.1128/spectrum.00675-24 (PMC11323972; doi:10.1128/spectrum.00675-24)
Supplement: Table S6 — Genome information for papillomavirus MAVGs. [file spectrum.00675-24-s0006.xlsx]

## Sheet: Hoja1
Supplementary Table S6. Genome information for papillomavirus MAVGs.
MAVG3	Position	Length (nt)	Length (aa)	Molecular Mass (Kda)	pI	Position (nt)				Position (aa)
						TATA box	AATAAA (Polyadenilation site)	E1BS	E2BS	CX2CX29-30CX2C	LXCXE	GX4GKS/T	LX6LX6LX6L	NLS
E6	7815-7396	420	140	15.8	8.08	-	-	-	-	25-61	-	-	-	-
										98-134
E7	7399-7100	300	99	11.1	4.42	-	-	-	-	52-89	-	-	-	-
E1	7113-5179	1935	644	72.1	5.31	-	5509-5504	-	-	-	-	475-482		102-113
E2	5234-3801	1434	477	53.7	9.7	-	-	-	-	-	-	-	-	-
L2	3717-2191	1527	508	51.2	4.81	-	3633-3628	-	-	-	-	-	-	494-503
L1	2184-652	1533	510	58	5.82	-	-	-	-	-	-	-	-	496-506
NCR1	651-1	651	-	-	-	351-357	-	99-94	57-46	-	-	-	-	-
								578-573
	Position	Length (nt)	Length (aa)	Molecular Mass (Kda)	pI	Position (nt)				Position (aa)
MAVG45						TATA box	AATAAA (Polyadenilation site)	E1BS	E2BS	CX2CX29-30CX2C	LXCXE	GX4GKS/T	LX6LX6LX6L	NLS
E6	7882-7460	423	140	16	6.8	-	-	-	-	26-62	-	-	-	-
										99-135
E7	7463-7164	300	99	11	4.77	-	-	-	-	48-85	-	-	-	-
E1	7177-5486	1692	563	63.7	5.47	-	-	-	-	-	-	479-486		102-113
E2	5287-3944	1344	447	50.2	9.76	-	-	-	-	-	-	-	-	-
L2	3857-2310	1548	515	56.4	4.64	-	3767-3762	-	-	-	-	-	-	502-511
L1	2303-783	1521	506	57.6	5.76	-	-	-	-	-	-	-	-	493-503
NCR1	782-1	782	-	-	-	37-31	388-383	122-117	186-175	-	-	-	-	-
								687-682	318-307
MAVG46	Position	Length (nt)	Length (aa)	Molecular Mass (Kda)	pI	Position (nt)				Position (aa)
						TATA box	AATAAA (Polyadenilation site)	E1BS	E2BS	CX2CX29-30CX2C	LXCXE	GX4GKS/T	LX6LX6LX6L	NLS
E6	1-453	453	150	17.2	8.47	-	-	-	-	37-73	-	-	44-65	-
										110-146
E7	429-743	315	104	11.8	4.68	-	-	-	-	58-94	29-33	-		-
E1	733-2634	1902	633	71.1	5.56	-	-	-	-	-	-	464-471	-	100-113
E2	2576-3676	1101	366	41.5	9.72	-	3149-3154	-	-	-	-	-	-	299-313
L2	4547-6121	1575	524	57.4	4.86	-	4634-4639	-	-	-	-	-	-	511-522
L1	6124-7665	1542	513	58	6.54	-	-	-	-	-	-	-	-	493-503
NCR1	7666-8323	658	-	-	-	7976-7982	7902-7907	7907-7912	8165-8176	-	-	-	-	-
									8197-8208
								8252-8257	8218-8229
NCR2	3677-4546	870	-	-	-	-	-	93965-3970	-	-	-	-	-	-
								4070-4075
								4240-4245
								4251-4256
								4417-4422
								4465-4470
MAVG49	Position	Length (nt)	Length (aa)	Molecular Mass (Kda)	pI	Position (nt)				Position (aa)
						TATA box	AATAAA (Polyadenilation site)	E1BS	E2BS	CX2CX29-30CX2C	LXCXE	GX4GKS/T	LX6LX6LX6L	NLS
E6	7647-7225	423	140	16	5.12	-	-	-	-	27-63	-	-	-	-
										100-136
E7	7228-6938	291	96	10.5	6.81	-	-	-	-	45-82	-	-	-	-
E1	6951-4993	1959	652	73.5	5.59	-	-	-	-	-	-	482-489	-	469-470
E2	5051-3753	1299	432	48.5	10.31	-	-	-	-	-	-	-	-	-
L2	3646-2315	1332	443	47.5	4.6	-	3556-3551	-	-	-	-	-	-	6-34
							3431-3426
							2441-2436
L1	2093-567	1527	508	58	6.42	-	-	-	-	-	-	-	-	497-507
NCR1	566-1	566	-	-	-	32-27	394-389	551-546	-	-	-	-		-
								504-499
								194-189					-
NLS: Nuclear localization signals. Predicted by cNLS Mapper. Kosugi, S., Hasebe, M., Tomita, M., & Yanagawa, H. (2009). Systematic identification of cell cycle-dependent yeast nucleocytoplasmic shuttling proteins by prediction of composite motifs. Proceedings of the National Academy of Sciences, 106(25), 10171–10176. https://doi.org/10.1073/pnas.0900604106
