# Supplementary material for: Full-genome sequencing of dozens of new DNA viruses found in Spanish bat feces
Source: Microbiol Spectr. 2024 Jul 11;12(8):e00675-24. doi: 10.1128/spectrum.00675-24 (PMC11323972; doi:10.1128/spectrum.00675-24)
Supplement: Table S7 — Genome information for polyomavirus MAVGs. [file spectrum.00675-24-s0007.xlsx]

## Sheet: Hoja1
Supplementary Table S7. Genome information for polyomavirus MAVGs.
	MAVG25				MAVG34				MAVG50
	Start	End	Product size (nt)	Product size (aa)	Start	End	Product size (nt)	Product size (aa)	Start	End	Product size (nt)	Product size (aa)
VP1	1029	2204	1176	391	1072	2250	1179	393	1084	2280	1197	398
VP2	374	1069	696	231	417	1136	720	239	429	1136	708	235
ALTO	4166	3666	501	166	4232	3669	564	187	3718	4191	474	157
Large T Antigen	4983	4702	282	738	4836	4618	219	727	4801	4580	222	704
	4194	2263	1932		4221	2260	1962		4201	2309	1893
Small T antigen	4983	4996	315	104	4836	4252	585	194	4801	4202	600	199
Protein	Name	Motif	MAVG25 amino acid position	MAVG34 amino acid position	MAVG50 amino acid position
Large T Antigen	PP2A-B’ binding site	[LM]XX[ILV]XE	475-481	13-18, 464-469	1-6, 13-18, 445-450, 478-483, 508-513,695-701
	DnaJ	HPDKGG	60-65	42-47	42-47
	YG(S/T)	YGS/T	104-106	79-81	80-82
	pRB1	LXCXE	132-136	-	108-112
	TPPK	TPKK	233-236	220-223	198-201
	NLS		207-217	13-41	6-35
	T antigen Ori binding		247-339	234-327	212-309
	DNA-binding domain A	SNRT*	356-359	249-252	227-230
	DNA-binding domain B	HRVSA**	313-317	301-305	283-287
	Zinc finger motif	CX2CX7HX3H	370-460	358-449	340-430
	ATPase	GPX3GKT	525-532	514-521	495-502
	ATPase	GX3VNLE	602-609	590-598	572-579
	CR1	LXXLL	31-35, 538-542	13-17, 663-667	13-17, 508-512
Small T Antigen	PP2A-B’ binding site	[LM]XX[ILV]XE	31-37	13-18	13-18
	DnaJ	HPDKGG	60-65	42-47	42-47
	Small/middle T antigen domain		-	91-178	87-175
	Zinc binding domain	CX7,8CXCX2CX5HX15,16CXCX2C	-	106-147	-
NLS: Nuclear localization signals. Predicted by cNLS Mapper. Kosugi, S., Hasebe, M., Tomita, M., & Yanagawa, H. (2009). Systematic identification of cell cycle-dependent yeast nucleocytoplasmic shuttling proteins by prediction of composite motifs. Proceedings of the National Academy of Sciences, 106(25), 10171–10176. https://doi.org/10.1073/pnas.0900604106
*For some polyomaviruses we found the DNA-binding domain A as SNKT
**For some polyomaviruses we found the DNA-binding domain B as HRL(S/T)A
