# Supplementary material for: Full-genome sequencing of dozens of new DNA viruses found in Spanish bat feces
Source: Microbiol Spectr. 2024 Jul 11;12(8):e00675-24. doi: 10.1128/spectrum.00675-24 (PMC11323972; doi:10.1128/spectrum.00675-24)
Supplement: Table S8 — Genome information for parvovirus MAVGs. [file spectrum.00675-24-s0008.xlsx]

## Sheet: Hoja1
Supplementary Table S8. Genome information for parvovirus MAVGs.
	Length (nt)	Number of ORFs detected	NS1				VP
			Position (nt)	Length (aa)	Protein domains		Position (nt)	Length (aa)	Protein domains
					Name	Position (aa)			Name	Position (aa)
MAVG43	5351	2	5007-3016	663	SF3 helicase (PS51206)	384-540	2302-383	684	Parvovirus coat protein VP2 (PF00740)	32-599
					Parvovirus non-structural protein NS1 (PF01057)	292-551
					Parvovirus non-structural protein 1 (PF12433)	188-250
MAVG48	4606	2	240-2147	635	SF3 helicase (PS51206)	294-461	2149-4320	723	Parvovirus coat protein VP2 (PF00740)	209-693
					Rep protein catalytic domain (PF08724)	3-188
					Parvovirus non-structural protein NS1 (PF01057)	217-482			Phospholipase A2-like domain (PF08398)	45-124
