# Supplementary material for: Full-genome sequencing of dozens of new DNA viruses found in Spanish bat feces
Source: Microbiol Spectr. 2024 Jul 11;12(8):e00675-24. doi: 10.1128/spectrum.00675-24 (PMC11323972; doi:10.1128/spectrum.00675-24)
Supplement: Table S9 — Novel genomovirus species clusters. [file spectrum.00675-24-s0009.xlsx]

## Sheet: Hoja1
Supplementary Table S9. Novel genomovirus species clusters.
Cluster	Genomovirus genus	Pool
		P7	P8	P9	P10	P11	P13	P14
Species 1	Gemycircularvirus							MAVG40
Species 2	Gemycircularvirus					MAVG28
Species 3	Gemycircularvirus					MAVG30
Species 4	Gemycircularvirus				MAVG23
Species 5	Gemycircularvirus	MAVG1				MAVG29		MAVG41
Species 6	Gemycircularvirus		MAVG6
Species 7	Gemycircularvirus				MAVG24
Species 8	Gemycircularvirus						MAVG33
Species 9	Gemykrogvirus			MAVG22
Species 10	Gemykolovirus							MAGV42
Species 11	Gemykolovirus	MAVG2	MAVG9			MAVG26		MAVG37
Species 12	Gemykolovirus		MAVG7					MAVG38
Species 13	Gemykolovirus		MAVG8	MAVG20
